# Supplementary material for: Risk Factors for Acquired Rifamycin and Isoniazid Resistance: A Systematic Review and Meta-Analysis
Source: PLoS One. 2015 Sep 25;10(9):e0139017. doi: 10.1371/journal.pone.0139017 (PMC4583446; doi:10.1371/journal.pone.0139017)
Supplement: S1 File — (RM5) [file pone.0139017.s002.rm5]

<?xml version="1.0" encoding="ISO-8859-1" standalone="no"?>
<COCHRANE_REVIEW DESCRIPTION="" DOI="" GROUP_ID="" ID="509315070908024867" MERGED_FROM="" MODIFIED="2015-08-03 18:20:55 +0200" MODIFIED_BY="[Empty name]" REVIEW_NO="" REVMAN_SUB_VERSION="5.3.5 " REVMAN_VERSION="5" SPLIT_FROM="" STAGE="R" STATUS="A" TYPE="INTERVENTION" VERSION_NO="0.0">
<COVER_SHEET MODIFIED="2015-07-09 08:02:48 +0200" MODIFIED_BY="[Empty name]">
<TITLE MODIFIED="2015-07-09 08:02:48 +0200" MODIFIED_BY="[Empty name]">[Intervention] for [health problem]</TITLE>
<CONTACT>
<PERSON ID="????" ROLE="UNKNOWN">
<PREFIX/>
<FIRST_NAME/>
<MIDDLE_INITIALS/>
<LAST_NAME/>
<SUFFIX/>
<POSITION/>
<EMAIL_1/>
<EMAIL_2/>
<URL/>
<MOBILE_PHONE/>
<ADDRESS>
<DEPARTMENT/>
<ORGANISATION/>
<ADDRESS_1/>
<ADDRESS_2/>
<CITY/>
<ZIP/>
<REGION/>
<COUNTRY CODE="NONE">Other</COUNTRY>
<PHONE_1/>
<PHONE_2/>
<FAX_1/>
<FAX_2/>
</ADDRESS>
<FOOTNOTE/>
</PERSON>
</CONTACT>
<CREATORS>
<PERSON ID="????" ROLE="AUTHOR">
<PREFIX/>
<FIRST_NAME/>
<MIDDLE_INITIALS/>
<LAST_NAME/>
<SUFFIX/>
<POSITION/>
<EMAIL_1/>
<EMAIL_2/>
<URL/>
<MOBILE_PHONE/>
<ADDRESS>
<DEPARTMENT/>
<ORGANISATION/>
<ADDRESS_1/>
<ADDRESS_2/>
<CITY/>
<ZIP/>
<REGION/>
<COUNTRY CODE="NONE">Other</COUNTRY>
<PHONE_1/>
<PHONE_2/>
<FAX_1/>
<FAX_2/>
</ADDRESS>
<FOOTNOTE/>
</PERSON>
</CREATORS>
<DATES>
<UP_TO_DATE>
<DATE DAY="" MONTH="" YEAR=""/>
</UP_TO_DATE>
<LAST_SEARCH>
<DATE DAY="" MONTH="" YEAR=""/>
</LAST_SEARCH>
<NEXT_STAGE>
<DATE DAY="" MONTH="" YEAR=""/>
</NEXT_STAGE>
<PROTOCOL_PUBLISHED ISSUE="" YEAR=""/>
<REVIEW_PUBLISHED ISSUE="" YEAR=""/>
<LAST_CITATION_ISSUE ISSUE="" YEAR=""/>
</DATES>
<WHATS_NEW/>
<HISTORY/>
<SOURCES_OF_SUPPORT>
<INTERNAL_SOURCES/>
<EXTERNAL_SOURCES/>
</SOURCES_OF_SUPPORT>
<MESH_TERMS VERIFIED="NO"/>
<KEYWORDS/>
</COVER_SHEET>
<MAIN_TEXT>
<SUMMARY>
<TITLE>[Summary title]</TITLE>
<SUMMARY_BODY>
<P>[Summary text]</P>
</SUMMARY_BODY>
</SUMMARY>
<ABSTRACT>
<ABS_BACKGROUND/>
<ABS_OBJECTIVES/>
<ABS_SEARCH_STRATEGY/>
<ABS_SELECTION_CRITERIA/>
<ABS_DATA_COLLECTION/>
<ABS_RESULTS/>
<ABS_CONCLUSIONS/>
</ABSTRACT>
<BODY>
<BACKGROUND>
<CONDITION/>
<INTERVENTION/>
<THEORY/>
<IMPORTANCE/>
</BACKGROUND>
<OBJECTIVES/>
<METHODS>
<SELECTION_CRITERIA>
<CRIT_STUDIES/>
<CRIT_PARTICIPANTS/>
<CRIT_INTERVENTIONS/>
<CRIT_OUTCOMES>
<CRIT_OUTCOMES_PRIMARY/>
<CRIT_OUTCOMES_SECONDARY/>
</CRIT_OUTCOMES>
</SELECTION_CRITERIA>
<SEARCH_METHODS>
<ELECTRONIC_SEARCHES/>
<OTHER_SEARCHES/>
</SEARCH_METHODS>
<DATA_COLLECTION>
<STUDY_SELECTION/>
<DATA_EXTRACTION/>
<QUALITY_ASSESSMENT/>
<EFFECT_MEASURES/>
<UNIT_OF_ANALYSIS/>
<MISSING_DATA/>
<HETEROGENEITY_ASSESSMENT/>
<BIAS_ASSESSMENT/>
<DATA_SYNTHESIS/>
<SUBGROUP_ANALYSIS/>
<SENSITIVITY_ANALYSIS/>
</DATA_COLLECTION>
</METHODS>
<RESULTS>
<STUDY_DESCRIPTION>
<SEARCH_RESULTS/>
<INCLUDED_STUDIES_DESCR/>
<EXCLUDED_STUDIES_DESCR/>
</STUDY_DESCRIPTION>
<STUDY_QUALITY>
<ALLOCATION/>
<BLINDING/>
<EXCLUSIONS/>
<SELECTIVE_REPORTING/>
<OTHER_BIAS_SOURCES/>
</STUDY_QUALITY>
<INTERVENTION_EFFECTS/>
</RESULTS>
<DISCUSSION>
<SUMMARY_OF_RESULTS/>
<APPLICABILITY_OF_FINDINGS/>
<QUALITY_OF_EVIDENCE/>
<POTENTIAL_BIASES/>
<AGREEMENT/>
</DISCUSSION>
<CONCLUSIONS>
<IMPLICATIONS_PRACTICE/>
<IMPLICATIONS_RESEARCH/>
</CONCLUSIONS>
</BODY>
<ACKNOWLEDGEMENTS/>
<CONFLICT_OF_INTEREST/>
<CONTRIBUTIONS/>
<PRO_REV_DIFF/>
<PUBLIC_NOTES/>
</MAIN_TEXT>
<STUDIES_AND_REFERENCES MODIFIED="2015-07-09 09:55:23 +0200" MODIFIED_BY="[Empty name]">
<STUDIES MODIFIED="2015-07-09 09:55:23 +0200" MODIFIED_BY="[Empty name]">
<INCLUDED_STUDIES MODIFIED="2015-07-09 09:55:23 +0200" MODIFIED_BY="[Empty name]">
<STUDY DATA_SOURCE="MIX" ID="STD-Algerian-Working-Group_x002f_British-MRC-1991" MODIFIED="2015-07-09 08:06:12 +0200" MODIFIED_BY="[Empty name]" NAME="Algerian Working Group/British MRC 1991" YEAR="1991">
<REFERENCE PRIMARY="NO" TYPE="JOURNAL_ARTICLE">
<IDENTIFIERS/>
</REFERENCE>
<IDENTIFIERS/>
</STUDY>
<STUDY DATA_SOURCE="PUB" ID="STD-Burman-2006" MODIFIED="2015-07-09 08:15:17 +0200" MODIFIED_BY="[Empty name]" NAME="Burman 2006" YEAR="2006">
<REFERENCE PRIMARY="NO" TYPE="JOURNAL_ARTICLE">
<IDENTIFIERS/>
</REFERENCE>
<IDENTIFIERS/>
</STUDY>
<STUDY DATA_SOURCE="PUB" ID="STD-Cox-2007" MODIFIED="2015-07-09 09:55:23 +0200" MODIFIED_BY="[Empty name]" NAME="Cox 2007" YEAR="2007">
<REFERENCE PRIMARY="NO" TYPE="JOURNAL_ARTICLE">
<IDENTIFIERS/>
</REFERENCE>
<IDENTIFIERS/>
</STUDY>
<STUDY DATA_SOURCE="PUB" ID="STD-Hong-Kong-TB-Research-1991" MODIFIED="2015-07-09 08:09:20 +0200" MODIFIED_BY="[Empty name]" NAME="Hong Kong TB Research 1991" YEAR="1991">
<REFERENCE PRIMARY="NO" TYPE="JOURNAL_ARTICLE">
<IDENTIFIERS/>
</REFERENCE>
<IDENTIFIERS/>
</STUDY>
<STUDY DATA_SOURCE="PUB" ID="STD-Li-2005" MODIFIED="2015-07-09 08:15:57 +0200" MODIFIED_BY="[Empty name]" NAME="Li 2005" YEAR="2005">
<REFERENCE PRIMARY="NO" TYPE="JOURNAL_ARTICLE">
<IDENTIFIERS/>
</REFERENCE>
<IDENTIFIERS/>
</STUDY>
<STUDY DATA_SOURCE="PUB" ID="STD-Matthys-2009" MODIFIED="2015-07-09 08:14:06 +0200" MODIFIED_BY="[Empty name]" NAME="Matthys 2009" YEAR="2009">
<REFERENCE PRIMARY="NO" TYPE="JOURNAL_ARTICLE">
<IDENTIFIERS/>
</REFERENCE>
<IDENTIFIERS/>
</STUDY>
<STUDY DATA_SOURCE="PUB" ID="STD-Murray-2000" MODIFIED="2015-07-09 08:10:33 +0200" MODIFIED_BY="[Empty name]" NAME="Murray 2000" YEAR="2000">
<REFERENCE PRIMARY="NO" TYPE="JOURNAL_ARTICLE">
<IDENTIFIERS/>
</REFERENCE>
<IDENTIFIERS/>
</STUDY>
<STUDY DATA_SOURCE="PUB" ID="STD-Nettles-2004" MODIFIED="2015-07-09 08:16:17 +0200" MODIFIED_BY="[Empty name]" NAME="Nettles 2004" YEAR="2004">
<REFERENCE PRIMARY="NO" TYPE="JOURNAL_ARTICLE">
<IDENTIFIERS/>
</REFERENCE>
<IDENTIFIERS/>
</STUDY>
<STUDY DATA_SOURCE="PUB" ID="STD-Porco-2012" MODIFIED="2015-07-09 08:11:20 +0200" MODIFIED_BY="[Empty name]" NAME="Porco 2012" YEAR="2012">
<REFERENCE PRIMARY="NO" TYPE="JOURNAL_ARTICLE">
<IDENTIFIERS/>
</REFERENCE>
<IDENTIFIERS/>
</STUDY>
<STUDY DATA_SOURCE="PUB" ID="STD-Quy-2003" MODIFIED="2015-07-09 08:12:33 +0200" MODIFIED_BY="[Empty name]" NAME="Quy 2003" YEAR="2003">
<REFERENCE PRIMARY="NO" TYPE="JOURNAL_ARTICLE">
<IDENTIFIERS/>
</REFERENCE>
<IDENTIFIERS/>
</STUDY>
<STUDY DATA_SOURCE="PUB" ID="STD-Seung-2004" MODIFIED="2015-07-09 08:12:45 +0200" MODIFIED_BY="[Empty name]" NAME="Seung 2004" YEAR="2004">
<REFERENCE PRIMARY="NO" TYPE="JOURNAL_ARTICLE">
<IDENTIFIERS/>
</REFERENCE>
<IDENTIFIERS/>
</STUDY>
<STUDY DATA_SOURCE="PUB" ID="STD-Spellman-1998" MODIFIED="2015-07-09 08:11:49 +0200" MODIFIED_BY="[Empty name]" NAME="Spellman 1998" YEAR="1998">
<REFERENCE PRIMARY="NO" TYPE="JOURNAL_ARTICLE">
<IDENTIFIERS/>
</REFERENCE>
<IDENTIFIERS/>
</STUDY>
<STUDY DATA_SOURCE="PUB" ID="STD-Swaminathan-2010" MODIFIED="2015-07-09 08:13:06 +0200" MODIFIED_BY="[Empty name]" NAME="Swaminathan 2010" YEAR="2010">
<REFERENCE PRIMARY="NO" TYPE="JOURNAL_ARTICLE">
<IDENTIFIERS/>
</REFERENCE>
<IDENTIFIERS/>
</STUDY>
<STUDY DATA_SOURCE="PUB" ID="STD-TB-Research-Centre-1997" MODIFIED="2015-07-09 08:13:26 +0200" MODIFIED_BY="[Empty name]" NAME="TB Research Centre 1997" YEAR="1997">
<REFERENCE PRIMARY="NO" TYPE="JOURNAL_ARTICLE">
<IDENTIFIERS/>
</REFERENCE>
<IDENTIFIERS/>
</STUDY>
<STUDY DATA_SOURCE="PUB" ID="STD-Temple-2008" MODIFIED="2015-07-09 08:11:05 +0200" MODIFIED_BY="[Empty name]" NAME="Temple 2008" YEAR="2008">
<REFERENCE PRIMARY="NO" TYPE="JOURNAL_ARTICLE">
<IDENTIFIERS/>
</REFERENCE>
<IDENTIFIERS/>
</STUDY>
<STUDY DATA_SOURCE="PUB" ID="STD-Yoshiyama-2004" MODIFIED="2015-07-09 08:13:49 +0200" MODIFIED_BY="[Empty name]" NAME="Yoshiyama 2004" YEAR="2004">
<REFERENCE PRIMARY="NO" TYPE="JOURNAL_ARTICLE">
<IDENTIFIERS/>
</REFERENCE>
<IDENTIFIERS/>
</STUDY>
<STUDY DATA_SOURCE="PUB" ID="STD-Yuen-2013" MODIFIED="2015-07-09 08:12:16 +0200" MODIFIED_BY="[Empty name]" NAME="Yuen 2013" YEAR="2013">
<REFERENCE PRIMARY="NO" TYPE="JOURNAL_ARTICLE">
<IDENTIFIERS/>
</REFERENCE>
<IDENTIFIERS/>
</STUDY>
</INCLUDED_STUDIES>
<EXCLUDED_STUDIES/>
<AWAITING_STUDIES/>
<ONGOING_STUDIES/>
</STUDIES>
<OTHER_REFERENCES>
<ADDITIONAL_REFERENCES/>
<OTHER_VERSIONS_REFERENCES/>
<PENDING_REFERENCES/>
</OTHER_REFERENCES>
</STUDIES_AND_REFERENCES>
<CHARACTERISTICS_OF_STUDIES MODIFIED="2015-07-09 09:55:23 +0200" MODIFIED_BY="[Empty name]">
<CHARACTERISTICS_OF_INCLUDED_STUDIES MODIFIED="2015-07-09 09:55:23 +0200" MODIFIED_BY="[Empty name]" SORT_BY="STUDY" USER_DEF_1_ENABLED="NO" USER_DEF_2_ENABLED="NO" USER_DEF_3_ENABLED="NO">
<INCLUDED_CHAR STUDY_ID="STD-Algerian-Working-Group_x002f_British-MRC-1991">
<CHAR_METHODS/>
<CHAR_PARTICIPANTS/>
<CHAR_INTERVENTIONS/>
<CHAR_OUTCOMES/>
<CHAR_NOTES/>
</INCLUDED_CHAR>
<INCLUDED_CHAR STUDY_ID="STD-Burman-2006">
<CHAR_METHODS/>
<CHAR_PARTICIPANTS/>
<CHAR_INTERVENTIONS/>
<CHAR_OUTCOMES/>
<CHAR_NOTES/>
</INCLUDED_CHAR>
<INCLUDED_CHAR STUDY_ID="STD-Cox-2007">
<CHAR_METHODS/>
<CHAR_PARTICIPANTS/>
<CHAR_INTERVENTIONS/>
<CHAR_OUTCOMES/>
<CHAR_NOTES/>
</INCLUDED_CHAR>
<INCLUDED_CHAR STUDY_ID="STD-Hong-Kong-TB-Research-1991">
<CHAR_METHODS/>
<CHAR_PARTICIPANTS/>
<CHAR_INTERVENTIONS/>
<CHAR_OUTCOMES/>
<CHAR_NOTES/>
</INCLUDED_CHAR>
<INCLUDED_CHAR STUDY_ID="STD-Li-2005">
<CHAR_METHODS/>
<CHAR_PARTICIPANTS/>
<CHAR_INTERVENTIONS/>
<CHAR_OUTCOMES/>
<CHAR_NOTES/>
</INCLUDED_CHAR>
<INCLUDED_CHAR STUDY_ID="STD-Matthys-2009">
<CHAR_METHODS/>
<CHAR_PARTICIPANTS/>
<CHAR_INTERVENTIONS/>
<CHAR_OUTCOMES/>
<CHAR_NOTES/>
</INCLUDED_CHAR>
<INCLUDED_CHAR STUDY_ID="STD-Murray-2000">
<CHAR_METHODS/>
<CHAR_PARTICIPANTS/>
<CHAR_INTERVENTIONS/>
<CHAR_OUTCOMES/>
<CHAR_NOTES/>
</INCLUDED_CHAR>
<INCLUDED_CHAR STUDY_ID="STD-Nettles-2004">
<CHAR_METHODS/>
<CHAR_PARTICIPANTS/>
<CHAR_INTERVENTIONS/>
<CHAR_OUTCOMES/>
<CHAR_NOTES/>
</INCLUDED_CHAR>
<INCLUDED_CHAR STUDY_ID="STD-Porco-2012">
<CHAR_METHODS/>
<CHAR_PARTICIPANTS/>
<CHAR_INTERVENTIONS/>
<CHAR_OUTCOMES/>
<CHAR_NOTES/>
</INCLUDED_CHAR>
<INCLUDED_CHAR STUDY_ID="STD-Quy-2003">
<CHAR_METHODS/>
<CHAR_PARTICIPANTS/>
<CHAR_INTERVENTIONS/>
<CHAR_OUTCOMES/>
<CHAR_NOTES/>
</INCLUDED_CHAR>
<INCLUDED_CHAR STUDY_ID="STD-Seung-2004">
<CHAR_METHODS/>
<CHAR_PARTICIPANTS/>
<CHAR_INTERVENTIONS/>
<CHAR_OUTCOMES/>
<CHAR_NOTES/>
</INCLUDED_CHAR>
<INCLUDED_CHAR STUDY_ID="STD-Spellman-1998">
<CHAR_METHODS/>
<CHAR_PARTICIPANTS/>
<CHAR_INTERVENTIONS/>
<CHAR_OUTCOMES/>
<CHAR_NOTES/>
</INCLUDED_CHAR>
<INCLUDED_CHAR STUDY_ID="STD-Swaminathan-2010">
<CHAR_METHODS/>
<CHAR_PARTICIPANTS/>
<CHAR_INTERVENTIONS/>
<CHAR_OUTCOMES/>
<CHAR_NOTES/>
</INCLUDED_CHAR>
<INCLUDED_CHAR STUDY_ID="STD-TB-Research-Centre-1997">
<CHAR_METHODS/>
<CHAR_PARTICIPANTS/>
<CHAR_INTERVENTIONS/>
<CHAR_OUTCOMES/>
<CHAR_NOTES/>
</INCLUDED_CHAR>
<INCLUDED_CHAR STUDY_ID="STD-Temple-2008">
<CHAR_METHODS/>
<CHAR_PARTICIPANTS/>
<CHAR_INTERVENTIONS/>
<CHAR_OUTCOMES/>
<CHAR_NOTES/>
</INCLUDED_CHAR>
<INCLUDED_CHAR STUDY_ID="STD-Yoshiyama-2004">
<CHAR_METHODS/>
<CHAR_PARTICIPANTS/>
<CHAR_INTERVENTIONS/>
<CHAR_OUTCOMES/>
<CHAR_NOTES/>
</INCLUDED_CHAR>
<INCLUDED_CHAR STUDY_ID="STD-Yuen-2013">
<CHAR_METHODS/>
<CHAR_PARTICIPANTS/>
<CHAR_INTERVENTIONS/>
<CHAR_OUTCOMES/>
<CHAR_NOTES/>
</INCLUDED_CHAR>
<FOOTNOTES/>
</CHARACTERISTICS_OF_INCLUDED_STUDIES>
<CHARACTERISTICS_OF_EXCLUDED_STUDIES SORT_BY="STUDY">
<FOOTNOTES/>
</CHARACTERISTICS_OF_EXCLUDED_STUDIES>
<CHARACTERISTICS_OF_AWAITING_STUDIES SORT_BY="STUDY" USER_DEF_1_ENABLED="NO" USER_DEF_2_ENABLED="NO" USER_DEF_3_ENABLED="NO">
<FOOTNOTES/>
</CHARACTERISTICS_OF_AWAITING_STUDIES>
<CHARACTERISTICS_OF_ONGOING_STUDIES SORT_BY="STUDY" USER_DEF_1_ENABLED="NO" USER_DEF_2_ENABLED="NO" USER_DEF_3_ENABLED="NO">
<FOOTNOTES/>
</CHARACTERISTICS_OF_ONGOING_STUDIES>
</CHARACTERISTICS_OF_STUDIES>
<QUALITY_ITEMS MODIFIED="2015-07-09 09:55:23 +0200" MODIFIED_BY="[Empty name]">
<QUALITY_ITEM CORE_ITEM="YES" ID="QIT-01" LEVEL="STUDY" MODIFIED="2015-07-09 09:55:23 +0200" MODIFIED_BY="[Empty name]" NO="1">
<NAME>Random sequence generation (selection bias)</NAME>
<DESCRIPTION>
<P>Selection bias (biased allocation to interventions) due to inadequate generation of a randomised sequence</P>
</DESCRIPTION>
<QUALITY_ITEM_DATA>
<QUALITY_ITEM_DATA_ENTRY RESULT="UNKNOWN" STUDY_ID="STD-Algerian-Working-Group_x002f_British-MRC-1991">
<DESCRIPTION/>
</QUALITY_ITEM_DATA_ENTRY>
<QUALITY_ITEM_DATA_ENTRY RESULT="UNKNOWN" STUDY_ID="STD-Burman-2006">
<DESCRIPTION/>
</QUALITY_ITEM_DATA_ENTRY>
<QUALITY_ITEM_DATA_ENTRY RESULT="UNKNOWN" STUDY_ID="STD-Cox-2007">
<DESCRIPTION/>
</QUALITY_ITEM_DATA_ENTRY>
<QUALITY_ITEM_DATA_ENTRY RESULT="UNKNOWN" STUDY_ID="STD-Hong-Kong-TB-Research-1991">
<DESCRIPTION/>
</QUALITY_ITEM_DATA_ENTRY>
<QUALITY_ITEM_DATA_ENTRY RESULT="UNKNOWN" STUDY_ID="STD-Li-2005">
<DESCRIPTION/>
</QUALITY_ITEM_DATA_ENTRY>
<QUALITY_ITEM_DATA_ENTRY RESULT="UNKNOWN" STUDY_ID="STD-Matthys-2009">
<DESCRIPTION/>
</QUALITY_ITEM_DATA_ENTRY>
<QUALITY_ITEM_DATA_ENTRY RESULT="UNKNOWN" STUDY_ID="STD-Murray-2000">
<DESCRIPTION/>
</QUALITY_ITEM_DATA_ENTRY>
<QUALITY_ITEM_DATA_ENTRY RESULT="UNKNOWN" STUDY_ID="STD-Nettles-2004">
<DESCRIPTION/>
</QUALITY_ITEM_DATA_ENTRY>
<QUALITY_ITEM_DATA_ENTRY RESULT="UNKNOWN" STUDY_ID="STD-Porco-2012">
<DESCRIPTION/>
</QUALITY_ITEM_DATA_ENTRY>
<QUALITY_ITEM_DATA_ENTRY RESULT="UNKNOWN" STUDY_ID="STD-Quy-2003">
<DESCRIPTION/>
</QUALITY_ITEM_DATA_ENTRY>
<QUALITY_ITEM_DATA_ENTRY RESULT="UNKNOWN" STUDY_ID="STD-Seung-2004">
<DESCRIPTION/>
</QUALITY_ITEM_DATA_ENTRY>
<QUALITY_ITEM_DATA_ENTRY RESULT="UNKNOWN" STUDY_ID="STD-Spellman-1998">
<DESCRIPTION/>
</QUALITY_ITEM_DATA_ENTRY>
<QUALITY_ITEM_DATA_ENTRY RESULT="UNKNOWN" STUDY_ID="STD-Swaminathan-2010">
<DESCRIPTION/>
</QUALITY_ITEM_DATA_ENTRY>
<QUALITY_ITEM_DATA_ENTRY RESULT="UNKNOWN" STUDY_ID="STD-TB-Research-Centre-1997">
<DESCRIPTION/>
</QUALITY_ITEM_DATA_ENTRY>
<QUALITY_ITEM_DATA_ENTRY RESULT="UNKNOWN" STUDY_ID="STD-Temple-2008">
<DESCRIPTION/>
</QUALITY_ITEM_DATA_ENTRY>
<QUALITY_ITEM_DATA_ENTRY RESULT="UNKNOWN" STUDY_ID="STD-Yoshiyama-2004">
<DESCRIPTION/>
</QUALITY_ITEM_DATA_ENTRY>
<QUALITY_ITEM_DATA_ENTRY RESULT="UNKNOWN" STUDY_ID="STD-Yuen-2013">
<DESCRIPTION/>
</QUALITY_ITEM_DATA_ENTRY>
</QUALITY_ITEM_DATA>
</QUALITY_ITEM>
<QUALITY_ITEM CORE_ITEM="YES" ID="QIT-02" LEVEL="STUDY" MODIFIED="2015-07-09 09:55:23 +0200" MODIFIED_BY="[Empty name]" NO="2">
<NAME>Allocation concealment (selection bias)</NAME>
<DESCRIPTION>
<P>Selection bias (biased allocation to interventions) due to inadequate concealment of allocations prior to assignment</P>
</DESCRIPTION>
<QUALITY_ITEM_DATA>
<QUALITY_ITEM_DATA_ENTRY RESULT="UNKNOWN" STUDY_ID="STD-Algerian-Working-Group_x002f_British-MRC-1991">
<DESCRIPTION/>
</QUALITY_ITEM_DATA_ENTRY>
<QUALITY_ITEM_DATA_ENTRY RESULT="UNKNOWN" STUDY_ID="STD-Burman-2006">
<DESCRIPTION/>
</QUALITY_ITEM_DATA_ENTRY>
<QUALITY_ITEM_DATA_ENTRY RESULT="UNKNOWN" STUDY_ID="STD-Cox-2007">
<DESCRIPTION/>
</QUALITY_ITEM_DATA_ENTRY>
<QUALITY_ITEM_DATA_ENTRY RESULT="UNKNOWN" STUDY_ID="STD-Hong-Kong-TB-Research-1991">
<DESCRIPTION/>
</QUALITY_ITEM_DATA_ENTRY>
<QUALITY_ITEM_DATA_ENTRY RESULT="UNKNOWN" STUDY_ID="STD-Li-2005">
<DESCRIPTION/>
</QUALITY_ITEM_DATA_ENTRY>
<QUALITY_ITEM_DATA_ENTRY RESULT="UNKNOWN" STUDY_ID="STD-Matthys-2009">
<DESCRIPTION/>
</QUALITY_ITEM_DATA_ENTRY>
<QUALITY_ITEM_DATA_ENTRY RESULT="UNKNOWN" STUDY_ID="STD-Murray-2000">
<DESCRIPTION/>
</QUALITY_ITEM_DATA_ENTRY>
<QUALITY_ITEM_DATA_ENTRY RESULT="UNKNOWN" STUDY_ID="STD-Nettles-2004">
<DESCRIPTION/>
</QUALITY_ITEM_DATA_ENTRY>
<QUALITY_ITEM_DATA_ENTRY RESULT="UNKNOWN" STUDY_ID="STD-Porco-2012">
<DESCRIPTION/>
</QUALITY_ITEM_DATA_ENTRY>
<QUALITY_ITEM_DATA_ENTRY RESULT="UNKNOWN" STUDY_ID="STD-Quy-2003">
<DESCRIPTION/>
</QUALITY_ITEM_DATA_ENTRY>
<QUALITY_ITEM_DATA_ENTRY RESULT="UNKNOWN" STUDY_ID="STD-Seung-2004">
<DESCRIPTION/>
</QUALITY_ITEM_DATA_ENTRY>
<QUALITY_ITEM_DATA_ENTRY RESULT="UNKNOWN" STUDY_ID="STD-Spellman-1998">
<DESCRIPTION/>
</QUALITY_ITEM_DATA_ENTRY>
<QUALITY_ITEM_DATA_ENTRY RESULT="UNKNOWN" STUDY_ID="STD-Swaminathan-2010">
<DESCRIPTION/>
</QUALITY_ITEM_DATA_ENTRY>
<QUALITY_ITEM_DATA_ENTRY RESULT="UNKNOWN" STUDY_ID="STD-TB-Research-Centre-1997">
<DESCRIPTION/>
</QUALITY_ITEM_DATA_ENTRY>
<QUALITY_ITEM_DATA_ENTRY RESULT="UNKNOWN" STUDY_ID="STD-Temple-2008">
<DESCRIPTION/>
</QUALITY_ITEM_DATA_ENTRY>
<QUALITY_ITEM_DATA_ENTRY RESULT="UNKNOWN" STUDY_ID="STD-Yoshiyama-2004">
<DESCRIPTION/>
</QUALITY_ITEM_DATA_ENTRY>
<QUALITY_ITEM_DATA_ENTRY RESULT="UNKNOWN" STUDY_ID="STD-Yuen-2013">
<DESCRIPTION/>
</QUALITY_ITEM_DATA_ENTRY>
</QUALITY_ITEM_DATA>
</QUALITY_ITEM>
<QUALITY_ITEM CORE_ITEM="YES" ID="QIT-03" LEVEL="GROUP" MODIFIED="2015-07-09 09:55:23 +0200" MODIFIED_BY="[Empty name]" NO="3">
<NAME>Blinding of participants and personnel (performance bias)</NAME>
<DESCRIPTION>
<P>Performance bias due to knowledge of the allocated interventions by participants and personnel during the study</P>
</DESCRIPTION>
<QUALITY_ITEM_DATA_ENTRY_GROUP ID="QIG-03.01" NO="1">
<NAME>All outcomes</NAME>
</QUALITY_ITEM_DATA_ENTRY_GROUP>
<QUALITY_ITEM_DATA>
<QUALITY_ITEM_DATA_ENTRY GROUP_ID="QIG-03.01" RESULT="UNKNOWN" STUDY_ID="STD-Algerian-Working-Group_x002f_British-MRC-1991">
<DESCRIPTION/>
</QUALITY_ITEM_DATA_ENTRY>
<QUALITY_ITEM_DATA_ENTRY GROUP_ID="QIG-03.01" RESULT="UNKNOWN" STUDY_ID="STD-Burman-2006">
<DESCRIPTION/>
</QUALITY_ITEM_DATA_ENTRY>
<QUALITY_ITEM_DATA_ENTRY GROUP_ID="QIG-03.01" RESULT="UNKNOWN" STUDY_ID="STD-Cox-2007">
<DESCRIPTION/>
</QUALITY_ITEM_DATA_ENTRY>
<QUALITY_ITEM_DATA_ENTRY GROUP_ID="QIG-03.01" RESULT="UNKNOWN" STUDY_ID="STD-Hong-Kong-TB-Research-1991">
<DESCRIPTION/>
</QUALITY_ITEM_DATA_ENTRY>
<QUALITY_ITEM_DATA_ENTRY GROUP_ID="QIG-03.01" RESULT="UNKNOWN" STUDY_ID="STD-Li-2005">
<DESCRIPTION/>
</QUALITY_ITEM_DATA_ENTRY>
<QUALITY_ITEM_DATA_ENTRY GROUP_ID="QIG-03.01" RESULT="UNKNOWN" STUDY_ID="STD-Matthys-2009">
<DESCRIPTION/>
</QUALITY_ITEM_DATA_ENTRY>
<QUALITY_ITEM_DATA_ENTRY GROUP_ID="QIG-03.01" RESULT="UNKNOWN" STUDY_ID="STD-Murray-2000">
<DESCRIPTION/>
</QUALITY_ITEM_DATA_ENTRY>
<QUALITY_ITEM_DATA_ENTRY GROUP_ID="QIG-03.01" RESULT="UNKNOWN" STUDY_ID="STD-Nettles-2004">
<DESCRIPTION/>
</QUALITY_ITEM_DATA_ENTRY>
<QUALITY_ITEM_DATA_ENTRY GROUP_ID="QIG-03.01" RESULT="UNKNOWN" STUDY_ID="STD-Porco-2012">
<DESCRIPTION/>
</QUALITY_ITEM_DATA_ENTRY>
<QUALITY_ITEM_DATA_ENTRY GROUP_ID="QIG-03.01" RESULT="UNKNOWN" STUDY_ID="STD-Quy-2003">
<DESCRIPTION/>
</QUALITY_ITEM_DATA_ENTRY>
<QUALITY_ITEM_DATA_ENTRY GROUP_ID="QIG-03.01" RESULT="UNKNOWN" STUDY_ID="STD-Seung-2004">
<DESCRIPTION/>
</QUALITY_ITEM_DATA_ENTRY>
<QUALITY_ITEM_DATA_ENTRY GROUP_ID="QIG-03.01" RESULT="UNKNOWN" STUDY_ID="STD-Spellman-1998">
<DESCRIPTION/>
</QUALITY_ITEM_DATA_ENTRY>
<QUALITY_ITEM_DATA_ENTRY GROUP_ID="QIG-03.01" RESULT="UNKNOWN" STUDY_ID="STD-Swaminathan-2010">
<DESCRIPTION/>
</QUALITY_ITEM_DATA_ENTRY>
<QUALITY_ITEM_DATA_ENTRY GROUP_ID="QIG-03.01" RESULT="UNKNOWN" STUDY_ID="STD-TB-Research-Centre-1997">
<DESCRIPTION/>
</QUALITY_ITEM_DATA_ENTRY>
<QUALITY_ITEM_DATA_ENTRY GROUP_ID="QIG-03.01" RESULT="UNKNOWN" STUDY_ID="STD-Temple-2008">
<DESCRIPTION/>
</QUALITY_ITEM_DATA_ENTRY>
<QUALITY_ITEM_DATA_ENTRY GROUP_ID="QIG-03.01" RESULT="UNKNOWN" STUDY_ID="STD-Yoshiyama-2004">
<DESCRIPTION/>
</QUALITY_ITEM_DATA_ENTRY>
<QUALITY_ITEM_DATA_ENTRY GROUP_ID="QIG-03.01" RESULT="UNKNOWN" STUDY_ID="STD-Yuen-2013">
<DESCRIPTION/>
</QUALITY_ITEM_DATA_ENTRY>
</QUALITY_ITEM_DATA>
</QUALITY_ITEM>
<QUALITY_ITEM CORE_ITEM="YES" ID="QIT-04" LEVEL="GROUP" MODIFIED="2015-07-09 09:55:23 +0200" MODIFIED_BY="[Empty name]" NO="4">
<NAME>Blinding of outcome assessment (detection bias)</NAME>
<DESCRIPTION>
<P>Detection bias due to knowledge of the allocated interventions by outcome assessors</P>
</DESCRIPTION>
<QUALITY_ITEM_DATA_ENTRY_GROUP ID="QIG-04.01" NO="1">
<NAME>All outcomes</NAME>
</QUALITY_ITEM_DATA_ENTRY_GROUP>
<QUALITY_ITEM_DATA>
<QUALITY_ITEM_DATA_ENTRY GROUP_ID="QIG-04.01" RESULT="UNKNOWN" STUDY_ID="STD-Algerian-Working-Group_x002f_British-MRC-1991">
<DESCRIPTION/>
</QUALITY_ITEM_DATA_ENTRY>
<QUALITY_ITEM_DATA_ENTRY GROUP_ID="QIG-04.01" RESULT="UNKNOWN" STUDY_ID="STD-Burman-2006">
<DESCRIPTION/>
</QUALITY_ITEM_DATA_ENTRY>
<QUALITY_ITEM_DATA_ENTRY GROUP_ID="QIG-04.01" RESULT="UNKNOWN" STUDY_ID="STD-Cox-2007">
<DESCRIPTION/>
</QUALITY_ITEM_DATA_ENTRY>
<QUALITY_ITEM_DATA_ENTRY GROUP_ID="QIG-04.01" RESULT="UNKNOWN" STUDY_ID="STD-Hong-Kong-TB-Research-1991">
<DESCRIPTION/>
</QUALITY_ITEM_DATA_ENTRY>
<QUALITY_ITEM_DATA_ENTRY GROUP_ID="QIG-04.01" RESULT="UNKNOWN" STUDY_ID="STD-Li-2005">
<DESCRIPTION/>
</QUALITY_ITEM_DATA_ENTRY>
<QUALITY_ITEM_DATA_ENTRY GROUP_ID="QIG-04.01" RESULT="UNKNOWN" STUDY_ID="STD-Matthys-2009">
<DESCRIPTION/>
</QUALITY_ITEM_DATA_ENTRY>
<QUALITY_ITEM_DATA_ENTRY GROUP_ID="QIG-04.01" RESULT="UNKNOWN" STUDY_ID="STD-Murray-2000">
<DESCRIPTION/>
</QUALITY_ITEM_DATA_ENTRY>
<QUALITY_ITEM_DATA_ENTRY GROUP_ID="QIG-04.01" RESULT="UNKNOWN" STUDY_ID="STD-Nettles-2004">
<DESCRIPTION/>
</QUALITY_ITEM_DATA_ENTRY>
<QUALITY_ITEM_DATA_ENTRY GROUP_ID="QIG-04.01" RESULT="UNKNOWN" STUDY_ID="STD-Porco-2012">
<DESCRIPTION/>
</QUALITY_ITEM_DATA_ENTRY>
<QUALITY_ITEM_DATA_ENTRY GROUP_ID="QIG-04.01" RESULT="UNKNOWN" STUDY_ID="STD-Quy-2003">
<DESCRIPTION/>
</QUALITY_ITEM_DATA_ENTRY>
<QUALITY_ITEM_DATA_ENTRY GROUP_ID="QIG-04.01" RESULT="UNKNOWN" STUDY_ID="STD-Seung-2004">
<DESCRIPTION/>
</QUALITY_ITEM_DATA_ENTRY>
<QUALITY_ITEM_DATA_ENTRY GROUP_ID="QIG-04.01" RESULT="UNKNOWN" STUDY_ID="STD-Spellman-1998">
<DESCRIPTION/>
</QUALITY_ITEM_DATA_ENTRY>
<QUALITY_ITEM_DATA_ENTRY GROUP_ID="QIG-04.01" RESULT="UNKNOWN" STUDY_ID="STD-Swaminathan-2010">
<DESCRIPTION/>
</QUALITY_ITEM_DATA_ENTRY>
<QUALITY_ITEM_DATA_ENTRY GROUP_ID="QIG-04.01" RESULT="UNKNOWN" STUDY_ID="STD-TB-Research-Centre-1997">
<DESCRIPTION/>
</QUALITY_ITEM_DATA_ENTRY>
<QUALITY_ITEM_DATA_ENTRY GROUP_ID="QIG-04.01" RESULT="UNKNOWN" STUDY_ID="STD-Temple-2008">
<DESCRIPTION/>
</QUALITY_ITEM_DATA_ENTRY>
<QUALITY_ITEM_DATA_ENTRY GROUP_ID="QIG-04.01" RESULT="UNKNOWN" STUDY_ID="STD-Yoshiyama-2004">
<DESCRIPTION/>
</QUALITY_ITEM_DATA_ENTRY>
<QUALITY_ITEM_DATA_ENTRY GROUP_ID="QIG-04.01" RESULT="UNKNOWN" STUDY_ID="STD-Yuen-2013">
<DESCRIPTION/>
</QUALITY_ITEM_DATA_ENTRY>
</QUALITY_ITEM_DATA>
</QUALITY_ITEM>
<QUALITY_ITEM CORE_ITEM="YES" ID="QIT-05" LEVEL="GROUP" MODIFIED="2015-07-09 09:55:23 +0200" MODIFIED_BY="[Empty name]" NO="5">
<NAME>Incomplete outcome data (attrition bias)</NAME>
<DESCRIPTION>
<P>Attrition bias due to amount, nature or handling of incomplete outcome data</P>
</DESCRIPTION>
<QUALITY_ITEM_DATA_ENTRY_GROUP ID="QIG-05.01" NO="1">
<NAME>All outcomes</NAME>
</QUALITY_ITEM_DATA_ENTRY_GROUP>
<QUALITY_ITEM_DATA>
<QUALITY_ITEM_DATA_ENTRY GROUP_ID="QIG-05.01" RESULT="UNKNOWN" STUDY_ID="STD-Algerian-Working-Group_x002f_British-MRC-1991">
<DESCRIPTION/>
</QUALITY_ITEM_DATA_ENTRY>
<QUALITY_ITEM_DATA_ENTRY GROUP_ID="QIG-05.01" RESULT="UNKNOWN" STUDY_ID="STD-Burman-2006">
<DESCRIPTION/>
</QUALITY_ITEM_DATA_ENTRY>
<QUALITY_ITEM_DATA_ENTRY GROUP_ID="QIG-05.01" RESULT="UNKNOWN" STUDY_ID="STD-Cox-2007">
<DESCRIPTION/>
</QUALITY_ITEM_DATA_ENTRY>
<QUALITY_ITEM_DATA_ENTRY GROUP_ID="QIG-05.01" RESULT="UNKNOWN" STUDY_ID="STD-Hong-Kong-TB-Research-1991">
<DESCRIPTION/>
</QUALITY_ITEM_DATA_ENTRY>
<QUALITY_ITEM_DATA_ENTRY GROUP_ID="QIG-05.01" RESULT="UNKNOWN" STUDY_ID="STD-Li-2005">
<DESCRIPTION/>
</QUALITY_ITEM_DATA_ENTRY>
<QUALITY_ITEM_DATA_ENTRY GROUP_ID="QIG-05.01" RESULT="UNKNOWN" STUDY_ID="STD-Matthys-2009">
<DESCRIPTION/>
</QUALITY_ITEM_DATA_ENTRY>
<QUALITY_ITEM_DATA_ENTRY GROUP_ID="QIG-05.01" RESULT="UNKNOWN" STUDY_ID="STD-Murray-2000">
<DESCRIPTION/>
</QUALITY_ITEM_DATA_ENTRY>
<QUALITY_ITEM_DATA_ENTRY GROUP_ID="QIG-05.01" RESULT="UNKNOWN" STUDY_ID="STD-Nettles-2004">
<DESCRIPTION/>
</QUALITY_ITEM_DATA_ENTRY>
<QUALITY_ITEM_DATA_ENTRY GROUP_ID="QIG-05.01" RESULT="UNKNOWN" STUDY_ID="STD-Porco-2012">
<DESCRIPTION/>
</QUALITY_ITEM_DATA_ENTRY>
<QUALITY_ITEM_DATA_ENTRY GROUP_ID="QIG-05.01" RESULT="UNKNOWN" STUDY_ID="STD-Quy-2003">
<DESCRIPTION/>
</QUALITY_ITEM_DATA_ENTRY>
<QUALITY_ITEM_DATA_ENTRY GROUP_ID="QIG-05.01" RESULT="UNKNOWN" STUDY_ID="STD-Seung-2004">
<DESCRIPTION/>
</QUALITY_ITEM_DATA_ENTRY>
<QUALITY_ITEM_DATA_ENTRY GROUP_ID="QIG-05.01" RESULT="UNKNOWN" STUDY_ID="STD-Spellman-1998">
<DESCRIPTION/>
</QUALITY_ITEM_DATA_ENTRY>
<QUALITY_ITEM_DATA_ENTRY GROUP_ID="QIG-05.01" RESULT="UNKNOWN" STUDY_ID="STD-Swaminathan-2010">
<DESCRIPTION/>
</QUALITY_ITEM_DATA_ENTRY>
<QUALITY_ITEM_DATA_ENTRY GROUP_ID="QIG-05.01" RESULT="UNKNOWN" STUDY_ID="STD-TB-Research-Centre-1997">
<DESCRIPTION/>
</QUALITY_ITEM_DATA_ENTRY>
<QUALITY_ITEM_DATA_ENTRY GROUP_ID="QIG-05.01" RESULT="UNKNOWN" STUDY_ID="STD-Temple-2008">
<DESCRIPTION/>
</QUALITY_ITEM_DATA_ENTRY>
<QUALITY_ITEM_DATA_ENTRY GROUP_ID="QIG-05.01" RESULT="UNKNOWN" STUDY_ID="STD-Yoshiyama-2004">
<DESCRIPTION/>
</QUALITY_ITEM_DATA_ENTRY>
<QUALITY_ITEM_DATA_ENTRY GROUP_ID="QIG-05.01" RESULT="UNKNOWN" STUDY_ID="STD-Yuen-2013">
<DESCRIPTION/>
</QUALITY_ITEM_DATA_ENTRY>
</QUALITY_ITEM_DATA>
</QUALITY_ITEM>
<QUALITY_ITEM CORE_ITEM="YES" ID="QIT-06" LEVEL="STUDY" MODIFIED="2015-07-09 09:55:23 +0200" MODIFIED_BY="[Empty name]" NO="6">
<NAME>Selective reporting (reporting bias)</NAME>
<DESCRIPTION>
<P>Reporting bias due to selective outcome reporting</P>
</DESCRIPTION>
<QUALITY_ITEM_DATA>
<QUALITY_ITEM_DATA_ENTRY RESULT="UNKNOWN" STUDY_ID="STD-Algerian-Working-Group_x002f_British-MRC-1991">
<DESCRIPTION/>
</QUALITY_ITEM_DATA_ENTRY>
<QUALITY_ITEM_DATA_ENTRY RESULT="UNKNOWN" STUDY_ID="STD-Burman-2006">
<DESCRIPTION/>
</QUALITY_ITEM_DATA_ENTRY>
<QUALITY_ITEM_DATA_ENTRY RESULT="UNKNOWN" STUDY_ID="STD-Cox-2007">
<DESCRIPTION/>
</QUALITY_ITEM_DATA_ENTRY>
<QUALITY_ITEM_DATA_ENTRY RESULT="UNKNOWN" STUDY_ID="STD-Hong-Kong-TB-Research-1991">
<DESCRIPTION/>
</QUALITY_ITEM_DATA_ENTRY>
<QUALITY_ITEM_DATA_ENTRY RESULT="UNKNOWN" STUDY_ID="STD-Li-2005">
<DESCRIPTION/>
</QUALITY_ITEM_DATA_ENTRY>
<QUALITY_ITEM_DATA_ENTRY RESULT="UNKNOWN" STUDY_ID="STD-Matthys-2009">
<DESCRIPTION/>
</QUALITY_ITEM_DATA_ENTRY>
<QUALITY_ITEM_DATA_ENTRY RESULT="UNKNOWN" STUDY_ID="STD-Murray-2000">
<DESCRIPTION/>
</QUALITY_ITEM_DATA_ENTRY>
<QUALITY_ITEM_DATA_ENTRY RESULT="UNKNOWN" STUDY_ID="STD-Nettles-2004">
<DESCRIPTION/>
</QUALITY_ITEM_DATA_ENTRY>
<QUALITY_ITEM_DATA_ENTRY RESULT="UNKNOWN" STUDY_ID="STD-Porco-2012">
<DESCRIPTION/>
</QUALITY_ITEM_DATA_ENTRY>
<QUALITY_ITEM_DATA_ENTRY RESULT="UNKNOWN" STUDY_ID="STD-Quy-2003">
<DESCRIPTION/>
</QUALITY_ITEM_DATA_ENTRY>
<QUALITY_ITEM_DATA_ENTRY RESULT="UNKNOWN" STUDY_ID="STD-Seung-2004">
<DESCRIPTION/>
</QUALITY_ITEM_DATA_ENTRY>
<QUALITY_ITEM_DATA_ENTRY RESULT="UNKNOWN" STUDY_ID="STD-Spellman-1998">
<DESCRIPTION/>
</QUALITY_ITEM_DATA_ENTRY>
<QUALITY_ITEM_DATA_ENTRY RESULT="UNKNOWN" STUDY_ID="STD-Swaminathan-2010">
<DESCRIPTION/>
</QUALITY_ITEM_DATA_ENTRY>
<QUALITY_ITEM_DATA_ENTRY RESULT="UNKNOWN" STUDY_ID="STD-TB-Research-Centre-1997">
<DESCRIPTION/>
</QUALITY_ITEM_DATA_ENTRY>
<QUALITY_ITEM_DATA_ENTRY RESULT="UNKNOWN" STUDY_ID="STD-Temple-2008">
<DESCRIPTION/>
</QUALITY_ITEM_DATA_ENTRY>
<QUALITY_ITEM_DATA_ENTRY RESULT="UNKNOWN" STUDY_ID="STD-Yoshiyama-2004">
<DESCRIPTION/>
</QUALITY_ITEM_DATA_ENTRY>
<QUALITY_ITEM_DATA_ENTRY RESULT="UNKNOWN" STUDY_ID="STD-Yuen-2013">
<DESCRIPTION/>
</QUALITY_ITEM_DATA_ENTRY>
</QUALITY_ITEM_DATA>
</QUALITY_ITEM>
<QUALITY_ITEM CORE_ITEM="YES" ID="QIT-07" LEVEL="STUDY" MODIFIED="2015-07-09 09:55:23 +0200" MODIFIED_BY="[Empty name]" NO="7">
<NAME>Other bias</NAME>
<DESCRIPTION>
<P>Bias due to problems not covered elsewhere in the table</P>
</DESCRIPTION>
<QUALITY_ITEM_DATA>
<QUALITY_ITEM_DATA_ENTRY RESULT="UNKNOWN" STUDY_ID="STD-Algerian-Working-Group_x002f_British-MRC-1991">
<DESCRIPTION/>
</QUALITY_ITEM_DATA_ENTRY>
<QUALITY_ITEM_DATA_ENTRY RESULT="UNKNOWN" STUDY_ID="STD-Burman-2006">
<DESCRIPTION/>
</QUALITY_ITEM_DATA_ENTRY>
<QUALITY_ITEM_DATA_ENTRY RESULT="UNKNOWN" STUDY_ID="STD-Cox-2007">
<DESCRIPTION/>
</QUALITY_ITEM_DATA_ENTRY>
<QUALITY_ITEM_DATA_ENTRY RESULT="UNKNOWN" STUDY_ID="STD-Hong-Kong-TB-Research-1991">
<DESCRIPTION/>
</QUALITY_ITEM_DATA_ENTRY>
<QUALITY_ITEM_DATA_ENTRY RESULT="UNKNOWN" STUDY_ID="STD-Li-2005">
<DESCRIPTION/>
</QUALITY_ITEM_DATA_ENTRY>
<QUALITY_ITEM_DATA_ENTRY RESULT="UNKNOWN" STUDY_ID="STD-Matthys-2009">
<DESCRIPTION/>
</QUALITY_ITEM_DATA_ENTRY>
<QUALITY_ITEM_DATA_ENTRY RESULT="UNKNOWN" STUDY_ID="STD-Murray-2000">
<DESCRIPTION/>
</QUALITY_ITEM_DATA_ENTRY>
<QUALITY_ITEM_DATA_ENTRY RESULT="UNKNOWN" STUDY_ID="STD-Nettles-2004">
<DESCRIPTION/>
</QUALITY_ITEM_DATA_ENTRY>
<QUALITY_ITEM_DATA_ENTRY RESULT="UNKNOWN" STUDY_ID="STD-Porco-2012">
<DESCRIPTION/>
</QUALITY_ITEM_DATA_ENTRY>
<QUALITY_ITEM_DATA_ENTRY RESULT="UNKNOWN" STUDY_ID="STD-Quy-2003">
<DESCRIPTION/>
</QUALITY_ITEM_DATA_ENTRY>
<QUALITY_ITEM_DATA_ENTRY RESULT="UNKNOWN" STUDY_ID="STD-Seung-2004">
<DESCRIPTION/>
</QUALITY_ITEM_DATA_ENTRY>
<QUALITY_ITEM_DATA_ENTRY RESULT="UNKNOWN" STUDY_ID="STD-Spellman-1998">
<DESCRIPTION/>
</QUALITY_ITEM_DATA_ENTRY>
<QUALITY_ITEM_DATA_ENTRY RESULT="UNKNOWN" STUDY_ID="STD-Swaminathan-2010">
<DESCRIPTION/>
</QUALITY_ITEM_DATA_ENTRY>
<QUALITY_ITEM_DATA_ENTRY RESULT="UNKNOWN" STUDY_ID="STD-TB-Research-Centre-1997">
<DESCRIPTION/>
</QUALITY_ITEM_DATA_ENTRY>
<QUALITY_ITEM_DATA_ENTRY RESULT="UNKNOWN" STUDY_ID="STD-Temple-2008">
<DESCRIPTION/>
</QUALITY_ITEM_DATA_ENTRY>
<QUALITY_ITEM_DATA_ENTRY RESULT="UNKNOWN" STUDY_ID="STD-Yoshiyama-2004">
<DESCRIPTION/>
</QUALITY_ITEM_DATA_ENTRY>
<QUALITY_ITEM_DATA_ENTRY RESULT="UNKNOWN" STUDY_ID="STD-Yuen-2013">
<DESCRIPTION/>
</QUALITY_ITEM_DATA_ENTRY>
</QUALITY_ITEM_DATA>
</QUALITY_ITEM>
</QUALITY_ITEMS>
<SOF_TABLES/>
<ADDITIONAL_TABLES/>
<ANALYSES_AND_DATA CALCULATED_DATA="YES" MODIFIED="2015-08-03 18:20:54 +0200" MODIFIED_BY="[Empty name]">
<COMPARISON ID="CMP-001" MODIFIED="2015-08-03 18:20:54 +0200" MODIFIED_BY="[Empty name]" NO="1">
<NAME>Acquired drug resistance</NAME>
<DICH_OUTCOME CHI2="37.31288904562987" CI_END="5.561188941326659" CI_START="3.317831523904244" CI_STUDY="95" CI_TOTAL="95" DF="7" EFFECT_MEASURE="RR" EFFECT_SIZE="4.295472963472271" ESTIMABLE="YES" EVENTS_1="82" EVENTS_2="111" I2="81.23972659570876" I2_Q="93.17381117352167" ID="CMP-001.01" LOG_CI_END="0.7451676504773008" LOG_CI_START="0.520854329218061" LOG_EFFECT_SIZE="0.6330109898476808" METHOD="MH" MODIFIED="2015-08-03 18:20:54 +0200" MODIFIED_BY="[Empty name]" NO="1" P_CHI2="4.091981800180555E-6" P_Q="4.343337993706342E-7" P_Z="1.917393599103977E-28" Q="29.29892581116615" RANDOM="NO" SCALE="100.0" SORT_BY="STUDY" STUDIES="8" SUBGROUPS="YES" SUBGROUP_TEST="YES" SWAP_EVENTS="NO" TAU2="0.0" TOTALS="YES" TOTAL_1="4001" TOTAL_2="35595" WEIGHT="100.0" Z="11.062015710477102">
<NAME>Acquired drug resistance</NAME>
<GROUP_LABEL_1>HIV positive</GROUP_LABEL_1>
<GROUP_LABEL_2>HIV Negative</GROUP_LABEL_2>
<GRAPH_LABEL_1>HIV Negative</GRAPH_LABEL_1>
<GRAPH_LABEL_2>HIV Positive</GRAPH_LABEL_2>
<DICH_SUBGROUP CHI2="5.629872394122365" CI_END="10.498046257758308" CI_START="5.509440151280193" DF="4" EFFECT_SIZE="7.605153355619492" ESTIMABLE="YES" EVENTS_1="70" EVENTS_2="92" I2="28.950432265995328" ID="CMP-001.01.01" LOG_CI_END="1.021108482077094" LOG_CI_START="0.7411074697115413" LOG_EFFECT_SIZE="0.8811079758943177" MODIFIED="2015-08-03 18:16:35 +0200" MODIFIED_BY="[Empty name]" NO="1" P_CHI2="0.22854731463819988" P_Z="5.851402545435163E-35" STUDIES="5" TAU2="0.0" TOTAL_1="3615" TOTAL_2="35174" WEIGHT="50.26081847189644" Z="12.335240395411558">
<NAME>N. America</NAME>
<DICH_DATA CI_END="22.90989334154351" CI_START="1.5395163740798563" EFFECT_SIZE="5.938868236266006" ESTIMABLE="YES" EVENTS_1="7" EVENTS_2="3" LOG_CI_END="1.3600230673086935" LOG_CI_START="0.1873843123588733" LOG_EFFECT_SIZE="0.7737036898337833" MODIFIED="2015-07-09 08:26:36 +0200" MODIFIED_BY="[Empty name]" ORDER="1" O_E="0.0" SE="0.6888138093129776" STUDY_ID="STD-Li-2005" TOTAL_1="807" TOTAL_2="2054" VAR="0.47446446390025515" WEIGHT="5.1980875626161875"/>
<DICH_DATA CI_END="199.41356519803827" CI_START="0.5427732242519177" EFFECT_SIZE="10.403669724770642" ESTIMABLE="YES" EVENTS_1="3" EVENTS_2="0" LOG_CI_END="2.2997546980592403" LOG_CI_START="-0.26538158482671226" LOG_EFFECT_SIZE="1.0171865566162641" MODIFIED="2015-07-09 08:26:49 +0200" MODIFIED_BY="[Empty name]" ORDER="2" O_E="0.0" SE="1.5067737501965937" STUDY_ID="STD-Nettles-2004" TOTAL_1="108" TOTAL_2="161" VAR="2.270367134281507" WEIGHT="1.2353609547412594"/>
<DICH_DATA CI_END="10.29562049680101" CI_START="4.545864201024492" EFFECT_SIZE="6.841234730934302" ESTIMABLE="YES" EVENTS_1="35" EVENTS_2="65" LOG_CI_END="1.0126525258171963" LOG_CI_START="0.6576164578679201" LOG_EFFECT_SIZE="0.8351344918425583" MODIFIED="2015-07-09 08:27:05 +0200" MODIFIED_BY="[Empty name]" ORDER="3" O_E="0.0" SE="0.20854994377028513" STUDY_ID="STD-Porco-2012" TOTAL_1="2330" TOTAL_2="29603" VAR="0.04349307904658909" WEIGHT="29.133738384810727"/>
<DICH_DATA CI_END="11.47973866995692" CI_START="0.1601225559048206" EFFECT_SIZE="1.3557894736842104" ESTIMABLE="YES" EVENTS_1="1" EVENTS_2="5" LOG_CI_END="1.05993200169545" LOG_CI_START="-0.7955474862255593" LOG_EFFECT_SIZE="0.1321922577349455" MODIFIED="2015-07-09 08:27:20 +0200" MODIFIED_BY="[Empty name]" ORDER="4" O_E="0.0" SE="1.0899178359763961" STUDY_ID="STD-Spellman-1998" TOTAL_1="95" TOTAL_2="644" VAR="1.1879208891794704" WEIGHT="3.9483517001419877"/>
<DICH_DATA CI_END="22.448671275916727" CI_START="6.9125553817427985" EFFECT_SIZE="12.457033492822967" ESTIMABLE="YES" EVENTS_1="24" EVENTS_2="19" LOG_CI_END="1.3511906404567204" LOG_CI_START="0.8396386237903599" LOG_EFFECT_SIZE="1.0954146321235403" MODIFIED="2015-08-03 18:16:35 +0200" MODIFIED_BY="[Empty name]" ORDER="5" O_E="0.0" SE="0.3004881868131418" STUDY_ID="STD-Yuen-2013" TOTAL_1="275" TOTAL_2="2712" VAR="0.09029315041424961" WEIGHT="10.74527986958628"/>
</DICH_SUBGROUP>
<DICH_SUBGROUP CHI2="1.1302601489513442" CI_END="0.9130074955676917" CI_START="0.07424333268336475" DF="1" EFFECT_SIZE="0.26035498696172077" ESTIMABLE="YES" EVENTS_1="3" EVENTS_2="12" I2="11.524793568294841" ID="CMP-001.01.02" LOG_CI_END="-0.039525656999847114" LOG_CI_START="-1.1293425414563603" LOG_EFFECT_SIZE="-0.5844340992281037" MODIFIED="2015-07-09 08:28:06 +0200" MODIFIED_BY="[Empty name]" NO="2" P_CHI2="0.2877198950550002" P_Z="0.035541664231482986" STUDIES="2" TAU2="0.0" TOTAL_1="369" TOTAL_2="384" WEIGHT="36.20226157246275" Z="2.102132573208264">
<NAME>Africa</NAME>
<DICH_DATA CI_END="1.0153900711753063" CI_START="0.016183300027530465" EFFECT_SIZE="0.12818877551020408" ESTIMABLE="YES" EVENTS_1="1" EVENTS_2="8" LOG_CI_END="0.0066329124122355984" LOG_CI_START="-1.7909329142680972" LOG_EFFECT_SIZE="-0.8921500009279307" MODIFIED="2015-07-09 08:27:56 +0200" MODIFIED_BY="[Empty name]" ORDER="6" O_E="0.0" SE="1.0558990646863762" STUDY_ID="STD-Murray-2000" TOTAL_1="196" TOTAL_2="201" VAR="1.114922834805564" WEIGHT="24.26175489456677"/>
<DICH_DATA CI_END="2.850953319664255" CI_START="0.09812052775778553" EFFECT_SIZE="0.5289017341040463" ESTIMABLE="YES" EVENTS_1="2" EVENTS_2="4" LOG_CI_END="0.45499010640865417" LOG_CI_START="-1.0082401245333483" LOG_EFFECT_SIZE="-0.2766250090623471" MODIFIED="2015-07-09 08:28:06 +0200" MODIFIED_BY="[Empty name]" ORDER="7" O_E="0.0" SE="0.8595086807617907" STUDY_ID="STD-Temple-2008" TOTAL_1="173" TOTAL_2="183" VAR="0.7387551723048738" WEIGHT="11.940506677895984"/>
</DICH_SUBGROUP>
<DICH_SUBGROUP CHI2="0.0" CI_END="6.250406677626122" CI_START="1.252813051026532" DF="0" EFFECT_SIZE="2.7983193277310923" ESTIMABLE="YES" EVENTS_1="9" EVENTS_2="7" I2="0.0" ID="CMP-001.01.03" LOG_CI_END="0.7959082752805657" LOG_CI_START="0.09788626894701247" LOG_EFFECT_SIZE="0.4468972721137891" MODIFIED="2015-07-09 08:28:34 +0200" MODIFIED_BY="[Empty name]" NO="3" P_CHI2="1.0" P_Z="0.012084392157995272" STUDIES="1" TAU2="0.0" TOTAL_1="17" TOTAL_2="37" WEIGHT="13.536919955640801" Z="2.5096703261062188">
<NAME>Asia</NAME>
<DICH_DATA CI_END="6.250406677626122" CI_START="1.252813051026532" EFFECT_SIZE="2.7983193277310923" ESTIMABLE="YES" EVENTS_1="9" EVENTS_2="7" LOG_CI_END="0.7959082752805657" LOG_CI_START="0.09788626894701247" LOG_EFFECT_SIZE="0.4468972721137891" MODIFIED="2015-07-09 08:28:34 +0200" MODIFIED_BY="[Empty name]" ORDER="8" O_E="0.0" SE="0.4100215817849863" STUDY_ID="STD-Yoshiyama-2004" TOTAL_1="17" TOTAL_2="37" VAR="0.1681176975294622" WEIGHT="13.536919955640801"/>
</DICH_SUBGROUP>
</DICH_OUTCOME>
<DICH_OUTCOME CHI2="33.61442705381258" CI_END="4.956378050901351" CI_START="3.2696242712717822" CI_STUDY="95" CI_TOTAL="95" DF="14" EFFECT_MEASURE="RR" EFFECT_SIZE="4.025604795906546" ESTIMABLE="YES" EVENTS_1="170" EVENTS_2="241" I2="58.351216346517774" I2_Q="0.0" ID="CMP-001.02" LOG_CI_END="0.6951644250564274" LOG_CI_START="0.5144978485964535" LOG_EFFECT_SIZE="0.6048311368264405" METHOD="MH" MODIFIED="2015-07-18 16:16:47 +0200" MODIFIED_BY="[Empty name]" NO="2" P_CHI2="0.002347367193373806" P_Q="0.8249617559186115" P_Z="2.4299233028618964E-39" Q="0.9019316445267871" RANDOM="NO" SCALE="100.0" SORT_BY="WEIGHT" STUDIES="15" SUBGROUPS="YES" SUBGROUP_TEST="YES" SWAP_EVENTS="NO" TAU2="0.0" TOTALS="YES" TOTAL_1="4995" TOTAL_2="40924" WEIGHT="100.00000000000003" Z="13.123038783777188">
<NAME>Acquired drug resistance 2</NAME>
<GROUP_LABEL_1>Baseline drug resistance</GROUP_LABEL_1>
<GROUP_LABEL_2>Pan-susceptible</GROUP_LABEL_2>
<GRAPH_LABEL_1>Pan-susceptible</GRAPH_LABEL_1>
<GRAPH_LABEL_2>Baseline drug resistance</GRAPH_LABEL_2>
<DICH_SUBGROUP CHI2="4.914054320377255" CI_END="9.792191441856412" CI_START="2.0691331902924004" DF="2" EFFECT_SIZE="4.501260747617527" ESTIMABLE="YES" EVENTS_1="9" EVENTS_2="15" I2="59.3004092016944" ID="CMP-001.02.01" LOG_CI_END="0.990879895541795" LOG_CI_START="0.31578844714098203" LOG_EFFECT_SIZE="0.6533341713413886" MODIFIED="2015-07-09 09:59:04 +0200" MODIFIED_BY="[Empty name]" NO="1" P_CHI2="0.08568936877787425" P_Z="1.4848236303970422E-4" STUDIES="3" TAU2="0.0" TOTAL_1="176" TOTAL_2="1952" WEIGHT="5.437782295450753" Z="3.7935940345023647">
<NAME>Africa</NAME>
<DICH_DATA CI_END="413.7542902723222" CI_START="4.563411753127723" EFFECT_SIZE="43.45263157894737" ESTIMABLE="YES" EVENTS_1="3" EVENTS_2="1" LOG_CI_END="2.6167425100633768" LOG_CI_START="0.6592896565972375" LOG_EFFECT_SIZE="1.6380160833303072" MODIFIED="2015-07-09 08:40:58 +0200" MODIFIED_BY="[Empty name]" ORDER="9" O_E="0.0" SE="1.149817495673906" STUDY_ID="STD-Algerian-Working-Group_x002f_British-MRC-1991" TOTAL_1="95" TOTAL_2="1376" VAR="1.322080273357813" WEIGHT="0.19589637540776547"/>
<DICH_DATA CI_END="17.408804712603096" CI_START="1.099074262398932" EFFECT_SIZE="4.374193548387097" ESTIMABLE="YES" EVENTS_1="3" EVENTS_2="5" LOG_CI_END="1.2407689535101358" LOG_CI_START="0.04102703788340797" LOG_EFFECT_SIZE="0.6408979956967719" MODIFIED="2015-07-09 09:59:04 +0200" MODIFIED_BY="[Empty name]" ORDER="11" O_E="0.0" SE="0.7047343400574023" STUDY_ID="STD-Temple-2008" TOTAL_1="31" TOTAL_2="226" VAR="0.49665049005614237" WEIGHT="1.829422612117451"/>
<DICH_DATA CI_END="8.330284950198504" CI_START="0.6535724140282511" EFFECT_SIZE="2.3333333333333335" ESTIMABLE="YES" EVENTS_1="3" EVENTS_2="9" LOG_CI_END="0.9206598573710414" LOG_CI_START="-0.18470628678185258" LOG_EFFECT_SIZE="0.36797678529459443" MODIFIED="2015-07-09 09:58:58 +0200" MODIFIED_BY="[Empty name]" ORDER="10" O_E="0.0" SE="0.649297544726069" STUDY_ID="STD-Murray-2000" TOTAL_1="50" TOTAL_2="350" VAR="0.42158730158730157" WEIGHT="3.412463307925536"/>
</DICH_SUBGROUP>
<DICH_SUBGROUP CHI2="4.096406278121745" CI_END="4.9063267605907255" CI_START="2.732637377481952" DF="3" EFFECT_SIZE="3.6615859804366417" ESTIMABLE="YES" EVENTS_1="59" EVENTS_2="167" I2="26.76507659841937" ID="CMP-001.02.02" LOG_CI_END="0.6907564687777759" LOG_CI_START="0.43658200439397377" LOG_EFFECT_SIZE="0.5636692365858749" MODIFIED="2015-07-10 12:09:19 +0200" MODIFIED_BY="[Empty name]" NO="2" P_CHI2="0.25124051019719473" P_Z="3.529411787098428E-18" STUDIES="4" TAU2="0.0" TOTAL_1="3590" TOTAL_2="35063" WEIGHT="44.48459291328588" Z="8.6930164726013">
<NAME>North America</NAME>
<DICH_DATA CI_END="46.76719517371899" CI_START="1.3604895041218166" EFFECT_SIZE="7.976608187134503" ESTIMABLE="YES" EVENTS_1="2" EVENTS_2="3" LOG_CI_END="1.6699413242146035" LOG_CI_START="0.13369519564200885" LOG_EFFECT_SIZE="0.9018182599283063" MODIFIED="2015-07-09 11:51:15 +0200" MODIFIED_BY="[Empty name]" ORDER="14" O_E="0.0" SE="0.902398580464523" STUDY_ID="STD-Spellman-1998" TOTAL_1="57" TOTAL_2="682" VAR="0.8143231980243864" WEIGHT="0.7018869050131008"/>
<DICH_DATA CI_END="20.643416526142634" CI_START="0.4004000495524802" EFFECT_SIZE="2.875" ESTIMABLE="YES" EVENTS_1="1" EVENTS_2="7" LOG_CI_END="1.3147815754968462" LOG_CI_START="-0.39750587744554766" LOG_EFFECT_SIZE="0.4586378490256493" MODIFIED="2015-07-09 08:43:42 +0200" MODIFIED_BY="[Empty name]" ORDER="12" O_E="0.0" SE="1.0058061258179527" STUDY_ID="STD-Burman-2006" TOTAL_1="8" TOTAL_2="161" VAR="1.0116459627329193" WEIGHT="1.0051173977321763"/>
<DICH_DATA CI_END="7.173526747520467" CI_START="3.1266314107979714" EFFECT_SIZE="4.735923780530774" ESTIMABLE="YES" EVENTS_1="33" EVENTS_2="67" LOG_CI_END="0.8557327219747525" LOG_CI_START="0.49507668658619697" LOG_EFFECT_SIZE="0.6754047042804747" MODIFIED="2015-07-10 12:09:19 +0200" MODIFIED_BY="[Empty name]" ORDER="13" O_E="0.0" SE="0.21185114046340517" STUDY_ID="STD-Porco-2012" TOTAL_1="3177" TOTAL_2="30548" VAR="0.04488090571564543" WEIGHT="19.145006895951813"/>
<DICH_DATA CI_END="4.2060176762729435" CI_START="1.7288066196133078" EFFECT_SIZE="2.696551724137931" ESTIMABLE="YES" EVENTS_1="23" EVENTS_2="90" LOG_CI_END="0.6238710935266382" LOG_CI_START="0.23774641679514558" LOG_EFFECT_SIZE="0.4308087551608919" MODIFIED="2015-07-09 09:59:54 +0200" MODIFIED_BY="[Empty name]" ORDER="15" O_E="0.0" SE="0.22681154646005444" STUDY_ID="STD-Yuen-2013" TOTAL_1="348" TOTAL_2="3672" VAR="0.051443477607601436" WEIGHT="23.632581714588788"/>
</DICH_SUBGROUP>
<DICH_SUBGROUP CHI2="23.836866056924414" CI_END="5.7303604382087" CI_START="3.079649913341651" DF="6" EFFECT_SIZE="4.200893241555401" ESTIMABLE="YES" EVENTS_1="96" EVENTS_2="59" I2="74.82890583992248" ID="CMP-001.02.03" LOG_CI_END="0.7581819398385863" LOG_CI_START="0.48850134982986665" LOG_EFFECT_SIZE="0.6233416448342265" MODIFIED="2015-07-12 17:08:27 +0200" MODIFIED_BY="[Empty name]" NO="3" P_CHI2="5.595973871054261E-4" P_Z="1.2979495814729456E-19" STUDIES="7" TAU2="0.0" TOTAL_1="1121" TOTAL_2="3828" WEIGHT="49.21210181147541" Z="9.060549547889526">
<NAME>Asia</NAME>
<DICH_DATA CI_END="165.81972056987817" CI_START="2.809846847136261" EFFECT_SIZE="21.585365853658537" ESTIMABLE="YES" EVENTS_1="10" EVENTS_2="1" LOG_CI_END="2.2196361789608012" LOG_CI_START="0.4486826489953789" LOG_EFFECT_SIZE="1.33415941397809" MODIFIED="2015-07-09 10:00:11 +0200" MODIFIED_BY="[Empty name]" ORDER="23" O_E="0.0" SE="1.0402668698630444" STUDY_ID="STD-Cox-2007" TOTAL_1="82" TOTAL_2="177" VAR="1.0821551605346562" WEIGHT="0.9603500343196704"/>
<DICH_DATA CI_END="59.06044658651343" CI_START="6.086618384785611" EFFECT_SIZE="18.959915611814345" ESTIMABLE="YES" EVENTS_1="11" EVENTS_2="4" LOG_CI_END="1.7712967265661608" LOG_CI_START="0.7843760734669499" LOG_EFFECT_SIZE="1.2778364000165554" MODIFIED="2015-07-09 10:02:43 +0200" MODIFIED_BY="[Empty name]" ORDER="21" O_E="0.0" SE="0.579722076966499" STUDY_ID="STD-Yoshiyama-2004" TOTAL_1="237" TOTAL_2="1634" VAR="0.33607768652235137" WEIGHT="1.5369155963719499"/>
<DICH_DATA CI_END="15.125167550050046" CI_START="0.8419808799968416" EFFECT_SIZE="3.5686274509803924" ESTIMABLE="YES" EVENTS_1="4" EVENTS_2="3" LOG_CI_END="1.179700194277177" LOG_CI_START="-0.07469777050290013" LOG_EFFECT_SIZE="0.5525012118871384" MODIFIED="2015-07-09 10:00:22 +0200" MODIFIED_BY="[Empty name]" ORDER="16" O_E="0.0" SE="0.7368395738818864" STUDY_ID="STD-Hong-Kong-TB-Research-1991" TOTAL_1="34" TOTAL_2="91" VAR="0.54293255763844" WEIGHT="2.475173386015322"/>
<DICH_DATA CI_END="32.339508456074014" CI_START="1.7174361585199973" EFFECT_SIZE="7.452586206896552" ESTIMABLE="YES" EVENTS_1="13" EVENTS_2="2" LOG_CI_END="1.5097334145673824" LOG_CI_START="0.2348806021986632" LOG_EFFECT_SIZE="0.8723070083830229" MODIFIED="2015-07-09 10:00:39 +0200" MODIFIED_BY="[Empty name]" ORDER="17" O_E="0.0" SE="0.7488548526085834" STUDY_ID="STD-Quy-2003" TOTAL_1="116" TOTAL_2="133" VAR="0.5607835902754232" WEIGHT="2.8262078980409617"/>
<DICH_DATA CI_END="11.980294994117736" CI_START="2.61403729083457" EFFECT_SIZE="5.596153846153846" ESTIMABLE="YES" EVENTS_1="9" EVENTS_2="12" LOG_CI_END="1.0784675119381186" LOG_CI_START="0.4173117787640976" LOG_EFFECT_SIZE="0.7478896453511081" MODIFIED="2015-07-12 17:08:27 +0200" MODIFIED_BY="[Empty name]" ORDER="19" O_E="0.0" SE="0.38836615044008177" STUDY_ID="STD-Swaminathan-2010" TOTAL_1="26" TOTAL_2="194" VAR="0.15082826680764821" WEIGHT="4.301771927566737"/>
<DICH_DATA CI_END="12.509440237802659" CI_START="3.217501396600643" EFFECT_SIZE="6.344221105527638" ESTIMABLE="YES" EVENTS_1="25" EVENTS_2="12" LOG_CI_END="1.0972378766740387" LOG_CI_START="0.507518744087946" LOG_EFFECT_SIZE="0.8023783103809924" MODIFIED="2015-07-09 10:01:52 +0200" MODIFIED_BY="[Empty name]" ORDER="18" O_E="0.0" SE="0.34640393763785676" STUDY_ID="STD-Seung-2004" TOTAL_1="398" TOTAL_2="1212" VAR="0.11999568801101215" WEIGHT="8.998164117958515"/>
<DICH_DATA CI_END="2.7841119913109713" CI_START="0.9536916962468756" EFFECT_SIZE="1.6294736842105264" ESTIMABLE="YES" EVENTS_1="24" EVENTS_2="25" LOG_CI_END="0.44468670084877715" LOG_CI_START="-0.020591998732725016" LOG_EFFECT_SIZE="0.21204735105802605" MODIFIED="2015-07-09 10:02:21 +0200" MODIFIED_BY="[Empty name]" ORDER="20" O_E="0.0" SE="0.27330701130088225" STUDY_ID="STD-TB-Research-Centre-1997" TOTAL_1="228" TOTAL_2="387" VAR="0.0746967224262206" WEIGHT="28.113518851202247"/>
</DICH_SUBGROUP>
<DICH_SUBGROUP CHI2="0.0" CI_END="171.13565598992028" CI_START="0.5588830129501178" DF="0" EFFECT_SIZE="9.779816513761467" ESTIMABLE="YES" EVENTS_1="6" EVENTS_2="0" I2="0.0" ID="CMP-001.02.04" LOG_CI_END="2.2333405039092598" LOG_CI_START="-0.25267909040939995" LOG_EFFECT_SIZE="0.9903307067499298" MODIFIED="2015-07-09 10:03:03 +0200" MODIFIED_BY="[Empty name]" NO="4" P_CHI2="1.0" P_Z="0.11839582480354864" STUDIES="1" TAU2="0.0" TOTAL_1="108" TOTAL_2="81" WEIGHT="0.8655229797879778" Z="1.5615424129800004">
<NAME>Europe</NAME>
<DICH_DATA CI_END="171.13565598992014" CI_START="0.558883012950118" EFFECT_SIZE="9.779816513761467" ESTIMABLE="YES" EVENTS_1="6" EVENTS_2="0" LOG_CI_END="2.2333405039092593" LOG_CI_START="-0.2526790904093998" LOG_EFFECT_SIZE="0.9903307067499298" MODIFIED="2015-07-09 10:03:03 +0200" MODIFIED_BY="[Empty name]" ORDER="22" O_E="0.0" SE="1.4603002156982408" STUDY_ID="STD-Matthys-2009" TOTAL_1="108" TOTAL_2="81" VAR="2.1324767199683285" WEIGHT="0.8655229797879778"/>
</DICH_SUBGROUP>
</DICH_OUTCOME>
</COMPARISON>
</ANALYSES_AND_DATA>
<FIGURES MODIFIED="2015-08-03 18:20:55 +0200" MODIFIED_BY="[Empty name]">
<FIGURE FILENAME="Forest plot.png" FILE_TYPE="PNG" ID="FIG-01" MODIFIED="2015-07-18 16:16:48 +0200" MODIFIED_BY="[Empty name]" NO="1" REF_ID="CMP-001.02" SETTINGS="SHOW_MORE_DECIMALS:NO;SHOW_RAW_DATA_COLUMNS:YES;SHOW_EFFECT_SIZE_COLUMN:YES;SHOW_WEIGHT_COLUMN:YES;SHOW_ROB_TABLE:NO;" SHORT_VERSION_FIGURE="YES" TYPE="FOREST_PLOT">
<CAPTION>
<P>Forest plot of comparison: 1 baseline drug resistance vs pansusceptible MTB, outcome ADR: 1.2 ADR by region</P>
</CAPTION>
<FILE>iVBORw0KGgoAAAANSUhEUgAABEcAAALgCAMAAABBMenQAAADAFBMVEUAAADAAAAAwAAAAMDg4ADA
AMAAwMD/gADAwMD/gICA/4CAgP/g4OBAAAAAQAAAAECAgID///8AAAALCwsWFhYhISEsLCw3NzdC
QkJNTU1YWFhjY2Nubm55eXmEhISPj4+ampqlpaWwsLC7u7vGxsbR0dHc3Nzn5+cAAAAAADMAAGYA
AJkAAMwAAP8AMwAAMzMAM2YAM5kAM8wAM/8AZgAAZjMAZmYAZpkAZswAZv8AmQAAmTMAmWYAmZkA
mcwAmf8AzAAAzDMAzGYAzJkAzMwAzP8A/wAA/zMA/2YA/5kA/8wA//8zAAAzADMzAGYzAJkzAMwz
AP8zMwAzMzMzM2YzM5kzM8wzM/8zZgAzZjMzZmYzZpkzZswzZv8zmQAzmTMzmWYzmZkzmcwzmf8z
zAAzzDMzzGYzzJkzzMwzzP8z/wAz/zMz/2Yz/5kz/8wz//9mAABmADNmAGZmAJlmAMxmAP9mMwBm
MzNmM2ZmM5lmM8xmM/9mZgBmZjNmZmZmZplmZsxmZv9mmQBmmTNmmWZmmZlmmcxmmf9mzABmzDNm
zGZmzJlmzMxmzP9m/wBm/zNm/2Zm/5lm/8xm//+ZAACZADOZAGaZAJmZAMyZAP+ZMwCZMzOZM2aZ
M5mZM8yZM/+ZZgCZZjOZZmaZZpmZZsyZZv+ZmQCZmTOZmWaZmZmZmcyZmf+ZzACZzDOZzGaZzJmZ
zMyZzP+Z/wCZ/zOZ/2aZ/5mZ/8yZ///MAADMADPMAGbMAJnMAMzMAP/MMwDMMzPMM2bMM5nMM8zM
M//MZgDMZjPMZmbMZpnMZszMZv/MmQDMmTPMmWbMmZnMmczMmf/MzADMzDPMzGbMzJnMzMzMzP/M
/wDM/zPM/2bM/5nM/8zM////AAD/ADP/AGb/AJn/AMz/AP//MwD/MzP/M2b/M5n/M8z/M///ZgD/
ZjP/Zmb/Zpn/Zsz/Zv//mQD/mTP/mWb/mZn/mcz/mf//zAD/zDP/zGb/zJn/zMz/zP///wD//zP/
/2b//5n//8z///9BjlLGAACAAElEQVR42uy9C5Qj1Xku+kulZ0staaulnhdjxsZDksPxCydD23iO
HR+HexPDOcfJTXxXDo7jrASve67PddYKXr5xkpWYw8MCJhhmDJgBBmNfsGMbbDPE+BgPHjoQ3BgT
BxMfHvNg+j1Sa0tqtR5detxdT1WVSlKVXt3q/j/oqVJV7fdfX/17195fOQggEAhET3BiFSAQCOSR
4aJeByhGW58O2YsuOr2ZCkdYbgLXSvvKdiPyoKnrdmjTDqMEjQ10Mp9jReSRkQFH6eVjfIuT7/MA
fGi1ZVj32+yllf3Nxn66u7w6PU/3o9RC6rkPApRul34r22HWuq8o5UFT1woup5TzTuuz26YdRsTO
nEKJNTbgKhlOG0r8p+HNWhY/8oYRjot/dOv8mMP8JF+swbePcC3D1rO20oqdOKrsehL1rvL6rfnk
md4L7RVSX+c5cDpq0hNG3g7tiRas/tfvxqpiHjR1re47f3Jv6pGqWln356FdO4yInX1rLl7R2oAT
GiV2BvZwc5oSiw0UL6A/MjLtu3Twu6Jn797rizG30+d0scdA3ON0s6dDkvHL+8ZZs/qedHvY2Wnv
5R7Z2Zx27/U75tkt6YtwMdcYu4aRdNFzecDnk03BF3ZNy/EUfZcLseb+g7DLcREILadc0yxN7pqY
EDLiFq5a9DsZ08caaTS138LBXPxbab/H6V9kKXuJS3vltFeIGdS8SGnGfdzlY0p5hDxxUQgt1StF
CAYF3zrCvelJYauWeUjwfy726yDmQc43q2veLfddko6DdILdZGOey/3TEKz8kp0Q2iHGyhRMj6qd
nY1VJBuYFm0AppzAu+RXH1Nc6uyVrMR+t/O3F6FeSbmLEGDsucjsMZBGHtn8qAX/ZBdlN1Iwz68B
rFVOBo9DOg1hxwdY87GWrbLGr777d9zLeUh/oPrL+rjUqr9ZyzoFmqnwqz5HsiJdF/qNl2FR7iRV
F8Pu35XjCfNfYLFChUUXqoZDi/B4fGJ8iqUZuo+lGS2vuc5fAfxlC2M/8KRpI42m8RhHOpLcEeUC
kYWL2EOb5L3Lv9s4+8Ed+XHWwsmrpbxIac7Qdd+/uZXyVN9dcjMf6vH4e+Iu4OvCoETB9/P/nW2d
jTIPZeDJGSepl0DMg5xvqKWDnJJ8feZNK6yf4xj704UrwO+MBZ4QypTOrL/smb1gRA2NlZiXbOCD
og3AqXo6+FtUOnmqzu897mVdhmDkoYsg7vi1oAuiFeD3roc8c3uRRzY/LivMCx5EgZ538pD+9Vr5
9EH4Wap86pbUxTDFiEL8e26tcGUF3pLiX1tPXix63klPbm3yMuFJUlpLgnQdf/7FzNqVch9pKnaq
+LAUT/o3UleyWGF3DdK1A7VTfjjocFC3mOa68PQ9V2SPqsmf78l/KKtJowm7z8fOxH8Eefrajnex
myz5zFrsh4yZgsHbg1FI13++67RwH35FzAtL8yqWZi7539ZoVi3PTxaL/y0VO3jwJyx1B7uHHVNL
a7uTcWFfuublYT2dX83sOSv0DNV8Tzn2Vebl01Pn98/umWWsnrl6x6WQdE5lDghluijpz8xdOT+a
Dsnyq5kLqOj5peuiDbB2J9WvyWeTy/m5PedAbNsypJxJ1kDsMTUplDhW3GQlxvERE4tePn/n2fvX
00d2za6N1RP59S/e/eNjkydKn3+6SIpCn138K7ELV2vFUukInfAKfYmJzP/7LLxnNssYhHmfAa4K
C84qyUbLwnVSH5+FkeP5u+ueXLgrWoD8nmwivPra3Xk3cHVmT0d2FVJjdXA6bhF+e4TQwNL4fElK
own5fc6JzFfSR+o3J9MsmPPLwDGPyVWrVc/cejwR5ha+/ONjSl4SUprfyZ4rq/lg5bkJ/lc2XKrl
6tKYiHPhJpbRUIntS9f8YDjvCJzBSQ6uTQh5UPLNF8rcR44q4yM7aODaRLr4M2eSy4OjnBfHT4ol
Uk5c/G+HRnGgxHFxwFln5XMwG/if973GjAycdafzMwllfGQXHWMl/lLt5iQzCcE8hPETT5aV2JO8
+ijyyCYH57hx8Uv8ypvPlYt3s5uytHL/wrdq/5a5gKv7i1B0VtW/vLMWpXvL/rp4p/npq3z6z9nt
yOUZbaSDVT4TrD555zif/munxCNCGCWe765c9DV3FZxrLAE6thKrijfx3efKaSHN9y5W4T3zNX8m
yPxelgYnp9F89xWLRQ6+fC6+8OVaXRym4y6bBb5Seb3Cek2l9R0Lj1SVvMhp+jJjrI+jLY9zdenQ
GkhmKv4FVisc2yrXDIdHHIXAwv3rYvpyvovcoa99Z106XeTyvtQD5S9/53OPfTnP6nitLtYnyYTW
4Zy/Ooo8wq2tffFrX3WI9vIgswFW4vcu8iv3yb3g9y7lfSusxG+wtj0wCy7WroJd+IUSQ+GOBPZr
Njnq9cibUu6oAyJviSbTfORX6JUcnJ4Yj/ARXhwfUf7YjX8+ViBxEhOC/QBKof8qjI/UhW7M5FIk
wG7NS2JzwZ3qIDzbyvHwkYvfMyFc54CZMFR+TRiFTRZ5OU3WNwZgZvPLWCkSP6ZJw+ShJsXruIj1
wIQxDajNqufSIaCxRl7S4bKQ5g8n1kMzUbU8y5HoemwXuFPTUvh6PVwsvcMt7CcnxsPiNcMZH4Fz
sUJMHJeR8w21j+2YJWrd0fgb8Trcc1GlzoMrFZ0RjiVjxXgk5XaPpJ0BvCfGTQv2otjAqTqdVGbF
MBuosBIzm7mIfy4NzuNR0S6SsVIsnNq1yabOoD9iwq3JjJtQ9yqZ9/KrR1PXz65nM+5EoTq/7poo
vneBeQvyH/MYuJNfnVu5PCk8s4/60tnZcfbUEF/eBV3l4PsWqomQmw9euiARiRBGjmfp+rnD/+Vf
3MK1d9Yz69yPjkEumt19+m4xzYrgJaw5aoci/PzKhf/SSKM5r8JTChbvmnd7l+/lBZeGW1VfHV4P
mXEhZjkvn/3RHx0OZd1HC//h+cPeG5Xy0MrsB3MlCLlvebAk9mu4SjbgKAnuEVeoLgjXDMkfqSbC
C57kLY6aku/3LtwUfc/p5M1i3S1WE+MZ19xdCx7vcqzy1NKzj5VZfXInH5zNfPaZkXz/y2r4aHjh
keQtUPvCjZINFJ03Tsy5ymJxih96nQtl/vT4XQti266SuQfKzC44Up7N7MxvshI7cH1Na8wcAP5F
6U/sostbA3hQnoYz79I8F/nVqLyJntpV0gUQ42kEU8PNvDWqpAn6c7qYTTPhVhLUIT3u1uQF0q8f
0ORNTGfnCt/IqZLmW6P6vA4dcr5blFTMn5pdTUWOsq29y92pbdUSa9oHeWSbwF2bOh4vbl5L57h1
bCQEjo9sciyHXt5f2cQPzHAA2wiB/ggCgUB/BIFAII8gEAjkEe2P9OKM2TUdNTX04a4NYbUOEBul
C9IxXa02Rr2PNmCuuREKauwvZmK3cWXeS5qP86PQsCNdTi2P1K/y7fdCsw6Gp4OmhhJOxm2lrX8z
c5Sh5TL/Xtc+XE4lLJrF2EIXRAwT7C1HNtL1Xp6GmJCef0w5pNXGUHU00q3TEmYu1almCJoT5kTc
TomukgMtNDfe1rCy2FXp/V6W54hwvR9ivt9kIVboc+JJPhjLvyrMtuAu3xBL2Sbl1PBIPPMv9YuF
FeZxwzUHZttGoYRTUdv6PAKxl/dfXGlxzvPOHiO/bf/Fk/CLi/er9d7UJM04Fbt4/8u0VY7i/U7X
dfxlSAJ7/vGq1lAp3GwDrSM4BWXGMV7YpXkeOcTjqvBL/df2X7z/KX28KjSzduls+WL+auH6N//D
mwOw5vzF2Rm4mj8ono3M+oOv/WJcjHkjsE3KqeGRh6EKSSrrYLj9gjSFoKnB+X8yD2PuGEBQekWo
6B94/GFXsRFOVLkQgk05wy6OkW3U4wx6vfJ1cS/HCTIRSryCRocrMrI0MuV4XyrpDnjY0yGk6oN4
feRybxFur/zcE1W0PrrCgVTSCZckUwf4a1it8aL2RFTWoRCnU5sg6Uim3ucOCO0U9sOil7I8KHok
UnhZR6U/6XrhShiDSjqeTLLicy5BkDEvqK04A0KbTzlF/ZRrRVsyz++OlYuA/414w/eRbqz74B/U
36kUy4sQb+zyMeBdUUUPZdp7eWBeDVZOrbiT3m/x7PrMJzMp+Biz6b3hExKnxud2zLoPHMwIKW6I
pWyTcmrmxX/xzuU7owV48pv+0O3cSqDKeLMKX60FYSlQC87VHDPXxwXa4A9XQjB/Hw/xXMUtaFfJ
4Vh9VGGyUAV+teaqrNeZnzJeXWcPJvG6Si3IzbJASrxQq3iXXPVR5RE+H/aOlYJzRxxQGVu4rr5a
9qQSUFtPLUxWXiiPBX9wNFD52rePH+u+XdYOcZC+bc7pnNuxHi9dyJ3nfH7/08eYFXFV0wfC1CrL
0fhcYB2q/vzh+s5yOZWox7LexT94XQpfq/64c46spptb91fqkeWH192OmSMQrB5LJeJrNbhIbnN+
teJa+k4lwWzpm+YKXk6vp14JX3zaWdU80wL/zzPO/INu9fdEdmcBWLyFf//sbqfj3Gevc47zx1YS
X1tery6PKcbz0cNjwnrHC0resqdS4eD0Gh84li3cKvEdjVwv363ODfGTt0k5Nf5I9Pxnk69FZB2M
iY+LShCipkb8MuY1V+FDO8TOrqp/kHQsi/M05XCwwvbPC3zoXCt6U4vxn/uyBaf4pFwunkx6s+di
70wr8cLuqeW13anYqPJIEi5ZK7BaeV+6mEqq+iBTxbXYpay8U5kDir5It3DAKsDPUrnsbGw2LWlP
SDoUYu2ZeUjH82u/D6/H3pEu1k5PJsde97EcyXokYnhZR6VP6bon+XjdD+vrbrgidetpd/JlQRtD
0+aifopgS8lWHp17PV3+CyHW0O3BYFAYLUit3+79dditXpN6LU8lBbrvxf7d4pNRWQ+FP787W7hS
7RYc2LM05q+ynHuCTs63CLQ0tpQJnQzxUv9KsXDHZRvkuW6LcmrX6SV++EA289JRUeggvesMOFzV
icxfPitojia8Kz+9z18Wu7yK/oHTeZMuXCkgrX13OgWljbc/kYmWwVkXRDFugu9kJ8oJ94uHODle
yMPnwJcLj+qQrNPxRq0KibGfftUXqCv6IILuyHtns+As50HW+ujNH5k8EWVVnX+4IEqTyDoULXRT
eajWXoCE/4WveZ03erLZI0sTnpKiRyKEl3VU+pXu2NJY/cThwPrh457s05/NwRXfZRe4M5xDanNJ
P0USzTD36NY9C55nb7t5dxZcT9bqtcPfBUeQr1U/cjKqvLdw7ItO+AtiwtzYT3celTVTfuDPaDRd
GAp/+XzRk48VCuXK+OLp14ErHXZlv+EQ8+vP+GVHQGiVjfBct0c5de99o7ndcIU0DATTzDJrjPzu
grSgOeqHDx04K4dg+a7AW0VVMG04dnFaUQsbg792QxXSl8m/mfsvcOaqEi84FsVV36M7PiJunoBy
cQyisJeQWhqcrEw/mRdUydipTyQfPJ/r0R85CkIHEF4BxxTAW2bHUjun2oyPiJsfQOmdftZGe2uk
RsVrheeTEB5ocu/yB/uWrgve4Tmw412pP2FB/ISQTwh1chyCMCO2ObOryxQJBfP8OpMTf+WNCnW2
VigWS59gllUXxw3UdJxJBqmu+TLwi3AvXEBqJM0JljXfeJy77yjTSuxVYfcVOCGMOVYyPk8mGRcd
x+VF1YfcEM91e5RTwyPT4fh0nNmHoIMB8WoouOJoaGqcii39XFpkqOofnKrrw+3gIzv/mR07VYlE
w/Hkq782F9ghvJMSrvvhRHmaJFkgOV5mpqHp8uTILtQ8VYuSY0U4+I55eF3VIKlLeiKiNoaqL9Il
6jDO/F2YmI6c/8OoqD2h6FDUW0wdrB0j0SgcjM+fOgXJXytEYiSm6pEI4WUdlX6lm4TjLnAdj7tZ
25bCPIkL7XxJbC5wudLmwpsG0ZbMUXW7wasjGrn+/j7kDDV+S3GFHb6VfWlZD+X1iWJkT30elOuK
fPrNqUAUYjy/X1j7G1/9kdtZ2xF7Rbj3LoB9UT4S4NtQ2mCxPcqp6dc8cnblznqcijoY5fFLTwdd
jtpRX9r1auiyWUj4VmuSEar6B0V56EgJF+AvzZS5KhSveGWuHi4mXO5fz6xzknLYUVK6le46cwjk
eAWv5paxJx4cVR4prlD69VgVqjlyPSgaJKKaGKurp7669L3zsr5It3Dlywng9lz055ldL3EgaE+c
lXUoWvRr3vvzr1PqrcJtj3pZjjz8fJpLuRU9EiH8eUlHpV/pcqG1ChfIRHk4+vTpf17n3CXWzomw
ps3XWADRlkwTeu/rDjJ+JsFpP7QgPKJveXSmvkjK6m9R9Sz6xm4+tvAVXtJD+bsvPpSJvnu+5pWv
C6aPLF54NgFrufFfL2S49I3+uyHy0Z8ErhNOLt9en1/n/vhEwjk1uxGWsk3KqeGRsuvFB6EsrHR/
6bpE+dtf+Hxd6H+89CVOVNh6vzrtqlh76Y4bGafUq/pw5fVHDwvH6q/XXJm/Axg/9ymaC1Wk64p1
V/mGQ+wiJV7XuoteMqo0AnU/AyvXul943B6rvXRsvghCuYS6OuZ0nY/WXZ4zPbhbVb+gm1ecdb18
Fyc0CYux5gLelUrUzYfjZ+UcPSHmiLXRMYdbylFNDl93vXy3u3/p1vwclKTin3WVv1AS25m1+di8
3OZSwsyWzPPrgAKjrJomVnEs5Ql/qfwrtYL6W7Szor8AvL8s5Ofle4rwhKt83WwNlOuSVz+yIqRC
r370f/EcfPZvWJyFF2oSfyUcKw+tZ/4gAfUNoZHtUk6r630jZ35h9+2Dq+ZMXvlqi96ay8EDYsuh
bZtbBeHzfb1us2IrldPqOj3nW2y/xHw2EvjFM61MajyHN90WRNs2twqa7+91mxVbqZyoP4JAIBAI
BAL9EQQCYdKbGak70zA+MqOs807HNSu+001jomkSGJO0EIpRbHIEAv0RFfydn1m+WBok8/Lvec69
IH2OIMIv708p1/gWI8I8l8iZ3YVJ8dLLZ/DFCwKB/oiK52ad8Ii06594rLIofdP8OU4zQW5mccIt
OCplOOmQGOe2AjY5AoH+iAaBuYvVl3bF0gVrTUdDRc/cWyjU33c87st7Hb5VknOWIL767uc8RX+l
+r/dvwurFIHY1v6IsLqisRiLTHjVo48oB8vrfmHqaul5GE9ChV/1OaoVSNPFfxr3ABeMPHQRtj8C
sf2g5xEHPK7shhaDafXoR+S92FIlNVlKg98BguzkVGktOeWAi5K7HZmsolOBQCC2N48AKB9pDOcv
zDW8FLWvMzH+2/WVNyvHZ92iGmRa/MBqOuiKL2OFIhDII/C7cqfmbDWn8VLkkdZ0ye162gslgI+L
YQXFg6QDiCBX0dCpQCAQ25hH0ukaPJKGa2mYz0E4FCZQd4YhPVOHc9JckYtS0/m1tT9c4kFc8C8p
HdQgGXtnJF5UdCoQCMR2g/Z9DTnN/rnymdAbF3pF0aXdxdAb+7Li0ZioEXDNVwUpuMiZBz/tXWLh
OEdFmj/y9AeTsGNpx/lJ9/wefA2MQPQBo/W+pk/z4nlhiIR3A7+K01sRCOQRBAKBPGIT+J1wBAKB
PIJAIJBHEAgE8ggCgUAeQSAQCOQRBAKBPIJAIEYM1+p/GuaPiC+tzd9cmx4VDip/TZe2eANOhX86
vRxnYanmMmOMmqilXTETasS6oPJeq+1gQC2U0V58xGrVdYjDajpqerojVmJvhDazJqWliMkx5aDa
RsRoMs35kNu/KZdK3pWwg23vAVjQ5s4ujei+/+myHNB+sUiP9aPhJ3m3JcFpDN7AapRQlZiIbksH
Wc2kv5ag5Jr0FAe1eo2Se/XW7VwUJYeN0Or/5k8R7aOgyVyI5jg0P0+M8RnzbUY7g23v7YeMjkic
LUyNMkgbsTXYxvBTbRwq/jWdo/L/0k85Op1LIZ5SQqlX0yZ/Q0qcyjEql1BqjclJ45hQOGU7Wg8n
Nde9UlsX1zS7m3ZyaOaNWH2ymJBGqyOWY0D0j0jqnf0R+Rlv6LZofja1kMmloH0uAbXQJzK1WekA
0UesffxRouE/sqlu/v53l8iQc0+77gWyNiGtaaR5j5p2WAznDBe1pxptl2d7oM8+FwfVdkSiqViX
oQ2IqfUT/dOKdHyiUQuXkk6HqHSAWH640tbpEWXARd4OoUX7aL2kMVw0HKI0uadtJSx3wlrSiCZ+
Q9fVlBCIZhismSja1zrZTm5Jnwuaax0hnbjt09bHR2h3dEct2ZmN8RH9U651ANr+6ajZDr5FaV+J
RMk1GcpNQQx+JbGXsMbZMPgP6sCL9hKjz2k83jhnzAdtIpymEfih1dkWRKjNOb+WRnQ8QpuH1IhZ
b2fwNxElduImRmtrS9VDM6m+Wu/Qb4Rect/oExn8B804KDGMypqWuFMeTK5BzhgOHtTRiH6clQiw
53uQFn2hpmc+bXVCe572wfzbJEE23RiK/ZtzuJlXb/pOCWuv6Lqe2wWQ3BFqI1azsRhEv6CnEa0/
orEZxY82vNkgbV4BEsPghI5ctJ0J3V0uh9J0OoC0GO4gyqiZaRfYQGygmYog+tbaGRFEc3xwAwz9
9CE0uSe9RNKxxIbastSb1F1BG5Usv8Ih7cpDOg9uyU4waUqlTb6txIvoJ9roGPWZxS1EN9oOA2Jo
ttKVgVCchzY4uIbxOIWRm7CB2Mw3UXc0grW6Mf4IAoFAf8QScJ0eAoFAHkEgEMgjCAQCeQSBQGx3
aOePSJt2wzu0aZKzqaYHvp4Z0PyRXua82NEuaZptY0t/RF0KZGlOqlZjRK950lAVIU2pNC0Aagrb
iLs5FsQAecT2gqbGvCO9tgfts/jGKKK/VaCpadpTJDbT07ZwJ+pp5EzJKbGyvI+apdmY/Wwos1FN
xnBcF9aoTYIvfofdr9FKiai7VHfS+ETRaXsgBklPG+FdkW5z1t2MspZrvAxqMmbXNE2HRzdkuP6I
riUUmREgBp0QC7I2hBKcktpvj6z32Hpy7O0EltvfTH+kQ0e5D/OZt9KqGrvP5PZyIQN9MLk6pEHa
J9dOgnW7D5CQzRWbzW6r/p62+WRQtVHt0EifBzC2wJPMbglyG+d7uWzTALXmlW53h6TP+iN9ic3G
mnqDa2BLf0Tb/h3IQbvwk/RjSbNB9XV7WWFoc/Vr2jc92VKUP0gm6Wv1DFdXoz8rJmmnHq7hgdN3
xRY00GHB4vwR2s7YtGOs2HKbua9lV7rD2MJD6VlYGdSlbb6Dgtgk/oiJnjrRKkBotT1AlpeRdfGU
nzh/BAYyf6QH1RRbOhzGCSTEsnJJQ4+/jf6I2e3fssY0MavlN+qQGOrFqM+Ic0cGDWvrfZHmEZvR
gbKvPb0FncdR6tcgEBvl1vWLRrA2N9wfQSAQ6I+gP4JAIJBHEAgE8ggCgUAeQSAQiFbQfU+PNP7t
hJbaI/iu3lA//YoNev7otfWwOi0QS+kay0st648YQzdrn5jrkKifYSXmERnjQbscJBzGj7rbqG4z
7RHAtb4GXu5rTL3Urt21dsRuulQvN2RNf8S0tky/zKeNrMVKHOPKLmP47Wk9G9evkTRHJAUSRYaE
qrowxtIa58WjBskgbavb2h1m2EEs3tfmYbs/qXK53Cbu1wjrpPSCWyqPU4KNt5EPlOE75dR2N8pI
Hlb0R9rH1CY0Ne1uGdYFjtT3GWnHAw1wNqfVkeHyiHn6DRkSYvR1EcO58/vB4uI9ZjP3NtLVyrMa
hQBsspCFgTaZL5rzR5tzNCIDI8TGYyi36davubplS6SRTmbR3woifSAS630TolnqS2yXV6P8YfUm
1qoHKP5Mmxps6KGQpnEVI41twQG70KbLkdOasVJC5GWf+C1vG/ftJssQGWju1RBEMBZF69laPJSY
xdRrDfYrHoRNHrHWO9P5rtR8rBUxiPGKXmu3i7A9pGtffa0TKZjooaCxbcZ+DWnhAhPZVSXU+Jrf
oD1iVXFi6w+P9Hn+iKr+QoaQI83cC4vpqiH0o5xW80sbgzFm80e0eaAaq1Pyp+WXjvEgBgC7632R
/hEb5Iz1apU4f2Qj+jVII4jN5d71SiNYi5vIH0EgEOiP9OiPIBCIzYnFSOBNl4+F+Y3nkfTijObX
tZ3eUgfVC4osbGym+Yq4Uqh0XNmNpbHF7SCtt4t0nB9GesZk0l03Gx/rJTczajZCgZCQuUY24jPm
2W+qH6ks04FgbOtayUw44NpzZu7nx+fP5t80RvgN5ZH6Vb793sbP20pKQ+hapbFbLMg7T0Zg+qr0
fu8iQIQy+GHa5woDrNCKZEvB2Kuv5jkA7nL4+m4kEus3YcDj2MW2AaFWaQTS/tjFed/g05ueXMl7
ebU1weugV/nbGqdypRSNh/IQ83rYnc/7HrVOYW66KO6EhcjGmP1493uvkc3l3RUHXOPwxj+VlpNY
2e9badSMYpI7PpC/RsqockYpi2O2tkWN5H6/Z//ZueSK/Pvn86fz7uDTw73NOH+D4OcL2Ye5koZi
pIr3JOqN6z335xtjK3uyEo1csbp6ST25L//iGfDuGr/np77C152hUy8dfekVt/QsmZuolX//2yVw
lvNfvOVQFQnCIp59uJafYGx94vuRaDA3UbxjYfKhYxOFQac3c9BZ8jjGKuBz7YhGvn8Mxiv0c3OT
7YhEbnfZd1gvXliocz+8Z50b+/SfWU79jkrhH8QYxrgHfhr9x2Pwwmnn5DO3S8+iWikPp/nMkcfu
E7MxFk3ve+O11yH3pggJ5kpumYkeKnzzB8/6RAOT6+ykXJZjoXSkNEptX/Jb8UO+6QT6jdU14/G1
3F2fv/L8PccSG+CPPAxVSFIAF3sSuFkhppxhF0cgtJxyTUPcy3HBNAQrv3RHYcxzuX+a8Yj09IAP
u/3l1Io76f0WD45U5pOZFHyMxbs3fEIaI4/P7Zh1Rw9m2G4SotmlIhKERRzMceAQtpnsqfXdab48
mTvgTg08vd9Jud1u7yK7YacyNHMQIOOOclBvF1Jud8k3KY/DItRvnFphYT5nOfEwH4B/lRxj5ycz
9CDEv+V1p9xlib4WWL6oO+qRxwKWsu7krofS4KeZ0/wu5Zb7lV/6DiTdS3Fo1FlZKYtDrMmt5IeQ
Mff+M/Pn2e6EfEi3/dbcf4lfEyoOnUcujS9OCl3IGqPzCfZ3qlJ013PweHxifGqGVoL+2b3gd8YC
T4Bj7E8XrhCMR+LEJTfMTrCnRhUmWWhvnTX8N4u5HW/P56PiBRVwReWek0OY+RZHgrCBR6TNvt84
CZUVt8/lnRl4eq8KnmgVdkD9OV9Qbq0SfKltMKndxcdG7imA3eD9i+DOils2AQso5ledMCvtn//t
IC/YDbNO18ouiahq8kicyCSXQEGwXZE/9lVWlTgWYixYHc7JP/dVTrIr5bL865YaDyEBznt6/vyE
RBorLbape98oXf7b4dhQeSR6/rPJ11hPU+hnCSSXdK4VvanFgw4HdeeS3uy52DvTSedU5gCsZa7e
calAC2K4twEHB/xLY/4KI5Zk0Mn5FoGWxpZo6GRINK2amorjMubqTGC/xg4+It2cb/vFAXgGSp7D
S+8feHrRPYsBn9Cd8AQc71gRrTC8sO8T7ULJ7S70LWjwoAMWIEsy+VBw8i6LY34r4wF/HT4s7v9y
30XFD8SYeTG7uREkc3mf+NAKLVwo+rhVuFuw3d1sN/bGuFuJxO3l/X4enpcJ7W3jB8Sy+IWyvH2r
+COL5Hb3/tNzKeE+tfB3/KGzr7n8kZWhjY9A4ocPZDMvHS0FquBk9O9krciX3n6cq9fhO9mJcsL9
4iHOUc5DuvgCl+TyyvjIc3eSEsxyzxe9+ViBK1fGF0+/DlzpsCv7DXAKTxF/xi9Th5OFZvFWkB2s
wr0qDYdUFmcTcJyStcfD/Do36PQKk5X//gJrzUK58tHjwgBr5OwNT7W3I7ndAe5a8LhKhdBPjhbc
IS5XOeGwNrxZe8zr5AtOsbSHyjPjz/sqfhpah+lcTKyAWkHMxoU5eRD1Xc+Ca3X6GKOUwFxjFGD5
8Hte8eU/dT+odQaFv3z+U0JZxrbK+MiD/JMVm0Nkfm71/sJAc6t77xvN7YYrhO5Keopxt/A3Bn8t
dkYczMlkfsUqOJIAF31+LLWTbZ3S+MhbgbXwzjvKtBJ7Vfj9CpwQOsmVWZ8nm4yLgyLLi8pjiz2v
Ui6kB8uQe/VPLvujcmO5Vgafnnut/Dn+SrE1H4CrWW/izIW3dgwqtTs8vsfndoP3XQBkfdbLZ5LW
Er5/r9vHgXtBGbdl3sh5oUtSiS2q4yMkF5F1wF6GI4JTcgmzsyW/pusUXfsRfXf830GjzsB9h1SW
xa0yVyqZW6uU9u2Jy+Mgnf5iOyK+VMmRGmymNP7I9COhHzyxHC+EK+GbzrGnCL8aHgs48uBbAnjm
odrJ78zvugG8y3tOPpiJHC7W1zmHU3QzDoUYyRQh++aF+HUQy9aO5sg6xLNP/aoHItw59kTgYrl7
w7kJbjnhYP7JURrHgVaLSP/eA6trLx4F+EaeCo/WSOT790C4PvD0oicT+xY//p8h9uPEzbnfeZYv
THi83ru/2yak3O7XPr7zLn6dH8vuKsHMneRvfa61it9S0sV1fj2YqbtDSzvL8cCP781FeC566bf/
6D6f5M9wjgpfXfmbX3j9pRA/fmOUjwXeuOB69nBbe57VD0u3LNrwPdl9z8evq3OhslxnalmeFdzm
reCPiPdcma+9aTzwG4zqixNFYf6W+XYnWa+Bwz341zYaHnnk7Mqd9TiFAH9ppsxVoXjFK3P1cBFy
0ezuI6R0K9115hA8tfTsY2fuXPB4l2MV5cVwaHZvIZg+snjh2QSs5cYr0QyXvtF/N0Q++lzwOtHb
vL0+v8798YcSzqlZqAfOJZAhrOGe61ah8nAd0p/ZcaNoW9Vb1sdDhYGnV7vpS+8+/3gCnNcfqUYf
TZy/vpjNZk+2647K7f6LbFi4n33MgNI3v5aGEw9+sFi2nLwvs69QKoXLN9172EtYb6WYuukb7gXJ
Wt4/z9cycCKbHat4F0n5/N+fW9mV44SauZudldMF91MvnPYuJcKLkbJSZ0pZjq9Ei1uGRwQUyvzs
3vCYV/FPi4btOHnqyzeuu7mh5Fa7vob/yWXiiBX/4gHlyKroM868Narui1veLR2Tce3hcvr133lV
OMC2ggeV9utrIf0rC3LwY9c8cwAJomvElXocrB80/twlYmuO77LoD8vtrgH/3MHuk98t94Z4UMZQ
37Sc0ZtU45RIIJGkZGfwSrSpLF5mcTO/dfbNmVFqacvra/jYe/+nsZXiHk/SPdT+d19WA9kQnIq+
HkU2QNiGv+5o4048+R87vYyJlP7oYwdHqcC21ukt/mq5eh5gQvBNrvyZ25scdm5xvS8CMfI8IvYa
fosv70l6f7lrI3KLPIJAbAke2VCgbgACgUAeQSAQyCMIBAJ5BIFAII8gEAhEb9CsdVE+PmZyFcrE
28fm+Y6P+q0X/JALYvA8Yvzosi3yQKZprpBNUidUniWILYQYbr+GUuG7h9LnniltPiE95KRTwtb8
4u1OI5vls7LIH4hh+iO6e0D4wLPygUNiekJzWnMxAjtaCPRH7D/L0DhNa4Vuti+4EULQW0QM0R/R
P8SafxHZGTG5d5BUtJVBN12esH0QG8EjBr4g7R0Rgl0b9NMQ2K9B9BObjlSR5RFD9EcEf5xIXrDo
mqvmJ/6Sz6g/Gi4zxYewrgdINk1WhA4ntg5icEDdAAQCvVns1yAQCOQRBAKBPIJAIJBHEAgEojds
zLftRurdAb7oQCA2pT9CRunGJMgiCIR1HqGaf7t/dpse1iwU7pAA1QTSbw0Xma4tprolx9Tw23Ap
WEiqdWapGre0kf9Fk0Jgv0Z/p9h/EJuv+qVN8+lbRk21gah0KbWeOV3c4my5Vldq9UEaSYHZuuUW
mdWHVv9HILBfoz5r9ZoissqI8uSlxjOaX3I4zcNdIzwgXdOGRnQaBcRsVmgjoZ4cJ40+iLKvbA1r
dTtwgzEmBAL9EfV2MAiQ6NRGVC5oHFGf45o1paS1D9BiZbCF+1BO3cLS1Z5uap0wXIvM6g6L63uR
RhDII+0e8cTOmVaqRiYMo5P80waRF+yYJ0mbMk1a0IfmZUtHdcEWSbbIrJY4Jb8JaQSBPKLcIVRP
KG0GGsEiB1l97stpE80D3nYMxpuZWKFCnU9hPSnZAdGEQgEWBPKIzbuPtP4lKx1ZGacwPOKhTbfI
QgztfAILasfETlLGUGKZ0SdBII9YhT3nox2nkG5GOGjLGNrdxqSpD0Oa99vyAGmVP1SnRSCPmI8/
kIYASaOnIamPqG81tPojyi9ZnISY6JZYpimiEfBQ5DO0mWjf2SKd6UsVgVR7JvqwFliBavqBRH1t
g2SC2I7oUn+k423W96dzFxF2mwf0LhAbj9GywC76NVaci81AI12/h0UaQSCG4o8gEAj0R1SgbgAC
gUAeQSAQyCMIBAJ5BIFAbHdo3tfIkzJar+i3PfDTPL9T+pBKhzmnpMWJ5oUyVLeups2LJN2FQNpu
EQhE9zzSXjukL8PHpjMzqGEWvukkM+2U+cYyINK72IhR5wTf+CIQ/enXNHRGGmIi0Cw5ouqUyBc0
K5UYomyokxhTsC73YWAkS0v52omNGHVOCCqaIRA9+CPGe1QnJ9IkRtK4UD5lplZiiFKaaE9MUiAW
2aAl2aAbgUBsLh7piI5rZnu4qTWKaLq0TEYvmvRC7IiNIBCIwfIIVTx8a/ehrBLQLC7U+gC14HQY
dQlok1aRUS/EltgIAoEYKI8Qk1vXlpdipJWm+9pSP8ZwpclymZ7ERhAIxEb2awYHasmloK1UFFsE
NhMbMW4RCERfeUR+faGojRDdCYO2MTSGSo0vPfRqqwbXAiSBE0XmhGrHNdrNH9ENtmqutS020rSl
OIMEgegSW2a9b798CvRNEFvKoIeDLTMvvl/zPpBGEIjtyyNIAAgE8ggCgUAeQSAQyCMIBAKBPIJA
IJBHEAgE8ggCgUAeQSAQCOQRBAKBPIJAIJBHEAgE8ggCgUAgjyAQCOQRBAKBPIJAIJBHEAgEAnkE
gUAgjyAQiFHnkZm0vJOOK3uQjqUtRFSv20iVTGPNIxBbB5y/sc8fOXHTwwVx1/uFd37aez4h7n7G
OZ1avlm62rnOQWQxc0gfSZpd+L6lmuaIL3nPE21S5R+sYdUjEG1Q8o+qP/LcrBMekXb9E49VFvdK
u8HkSwufly9JjQM4IKaPw/NO9s8pHU8swqF2TkypgHaCQGzNfs3BWzn4XWk3k4yW5KMZd5SDe5Vr
FiPwTdgNiz6nK8CYwuMPu/yVn3uikHQ86fYoBBOL7/25QKdef5jzLIY57yJA3ON0s+6Mxxd2TQeD
jGu8HBeAgJu7JobNgEBsmX4NgHs1qnoK495gUSGb1a9+V9xxTHjW179Py7XDlRDM38tDPFdx33l8
LPiDo87LbnEveitSgNqf/487J9l+fWLVvfRYxrXkfzZ9nXOcP7aSgAPl0pcczmr6tprf7yi7x7zP
1SrYDgjEVunXCF2Wx5Xd0GJQ6ZmE5/d9QjkfSoVqkJpM+jNzsVKaeSHLxU84pjIHYOq5tcKVMiFM
n7/p4GSZBXckl3KwsDQPX4KfpcqnbkldzK47VXQ76uy3J5/JQYGed66j0SAQW8gf8eQ+eUzmjvxk
Tj4YOXvDUwrruHO/+2xg9Yu+LCknPMmrjzodX2BHy3nWTWH9IMeqNHz6TfeH53aeebAETteNXCl8
w/9xeLwyeaL0+aeLpChcB05HbfLERBkgfWRXITVWx3ZAILaOPwLK+Ag5W1VopHjmwlvV0zfAT2Pz
sMsJjDAq8FaYEsI7kuyfpANg3iFelC56T7pWJoQe0scBJursOoB74QJSI2nxOtbhgaMguCFvnnsj
tcOBRoNAjDS0PJJO1+CRNFxLw3wOwqEwgboznC5NQCgUla6o/xUkA4w4fhkrxcKpXVE4JbgSrlR0
BgRmcUjuyEX1XCG/5q7Eof4VgJUPih2i0xPjET7Ci9exeCEF4TBPHBB5SzSZxnZAILZKv+aeP1+F
O1+Y/UU2TGYhm834K+HFyP91fTGbzfqkkQ+ni4fFu9fmd0XWZzM7p49C0VkFeOqrS98rv3ehBu+Z
F4nEwQnsElqoOpzsdClVuX59vJIoVOfXXRNF4TqhX8PtSS+se8/dPe/lV4/iQCsCMcr9Gke3n8Wd
eZe78YNfjVoIwr94oPn3zIGm4wgEgo7UB6sd+HltBAJ5pI/jIwgEAoE8gkAgkEcQCATyCAKBQB5B
IBAI5BEEAoE8gkAgRg8uzT4V/jG+tabEwptsKgczbKlJfNsE/S260jLitst47eWINhIk1sJS9Qol
l9KRdtajL0+z1cgx6GImLUpDSfMVUi60uUEMnEe6n/hCCdVxjrylBEZtOk3f0OeiE82GDiFH8oVK
C1oIq3neyLmUjrQNpiuPmdUQjXVpy9AcKzXasBK3uqV4tw+zX8MMgIpVLm/UgwDa4xQoNVi50IhC
aylbxEA8HbIZ0zC2OSVWY6LEPAYjh7bPn+yNkNZxI4bkjxDNQ0j7bFAfFkC0xzt3eIilPhHCUjeD
9IFGKLGZYNctKJMCsU4jVq2GEkOF6GPRHd8iNNLbI5mDal98YevjI0Q2nlaREV20xJw3NNteawAd
B03t9x6bnQEC9V6mPZTGHgdZshp1AE4fNyXNvaut1UfuHrmhjAu5Wjc8tU2P4hOosd3O4yN9Lzgx
99wHdFsTjV/QRTNq/FggVmvJitUoZSCg93Wo4gNpj2OvRkBo2P0aizRISWsqIX1hUKSRQT3Yus5U
dwGpvX4R6boMBHAMZGPh7HN3DJ8BAyp/z+6IPcIB836DtRDatz22qslq8Yz5a5cLJJgh+yPKq3dC
Zf/Q/BFBaFPbUMl/VQJoI9q2rklfy077EJetDClDZcYm7RhCYxjKWKtFkmxpNYp1aeexkBZzUwhF
32RD4CCj4JAj0Kvr2esbMcNGHSMEoo9eXb9oBGtzqP4IAoFAfwT9EQQCgTyCQCCQRxAIBPIIAoFA
2IFRf8TuCLip7sh2Fh7R1A4ZRKRdV6w97RJjS1Ib+iN63ZBO+iPE+KON/ghAQ2eEtLVEw1ECqD8y
NB6xuxxMu/jCuN32oINQTuildm1pl2gUZSyWRnuFqjxiRX9EN+3UaEHaY1o6NETcZIkA+kU+gEoW
Q+/XSOoiksBIe90RTYNpdUeQRjarO2a5ZYxTyomd8mqVRPqwTFmnS9JYHmDGC+Ypoz0O2R8xf/jZ
1h1BH3Jg5NTbuvgugvbQktb0R5rK1raMNmeekc1LI7QPV/SuLdK3h57LkHODs9hJd8S8jVC/aAPN
r98OTPctSWyu1KMdy9hZ36g575vUEu0LPJkgt2me1zbGR6jlspJelqgjBjM+0qUUUY8taV1/xNII
G211zuSgkne6dbs2oU2TE5ctK6Q9GyZiW9FeJ3/GpgURGzTSMQyij3D24D2rg+oUx1pHxZmxPcTR
RTAlFO2L726Wh1b6KNrjaIUb5o+owiNmY+HmuiOKZIRWFcKq6sRWH8jofy0MTdFFyT1pfFOmQ2k0
KiFyKCv6I7TRm1bK1lRGM00R4zGDJVKCVjhc4HpfxOi6UKg/srn7NQjEZvHq+kYjWJvojyAQ6Iuh
P4JAILYwkEcQCATyCAKBQB5BIBCjDrv6I600R1BxRF8/vdWHsZYV7RB7GiL62NqFNU1Pt56/dbLU
VPnDmv6ILh7SyItWN0SJT58Fc6vTl9FYd2ifw+ERK/ojJpojVHd8m0Oph97qQ1PLjVua2tQQMdyg
7cI2taph8VybNS8apRKN8gcFsKI/0kQB+nxSbQb1887MrU5XRmPdbYMXvznhnw1ZdGPWr9EKjcj7
LTVHkOQHTkvG5zXpikYshW3W9eiYGjEJaeuLnmbXdfwIKbEQUxe5QPTFH2lUuvYPNvPy683YtenL
d2WNoXuIlYKFsMYVD7qORVe6J3b0R6zRiFlsrerJFhmOek9aAdfkc5KN4BET/RGw3irINK2GC7qP
pU+8Zld4ijR1ZWhH0iBN15AuvZEWx8zqBAc9dBWQGyZ1tB0f6a7NkUaabp7epJyaQvfgjqgaIm37
Cc1LapVBSmuquy1Wd1q80al+8KP5WIsabVlPaJkb3q9BGumRSTSdgd5jGXaum551VvNhegNb7A+Z
pWNyzCyPKJilwcbpGjm7pJFWChCIzTbmoraUhbCaVu1mHMbCUEUPT6q+dZAQQ/FHiGaYRNrXHjFq
jijKFPjuRlc9fZo/0g8VE0Ktzwoi6pwLYjSJ1lNPtLM7lN6QPMZqUwPEyrduNCnojxnjoTh8Mjzg
el/E6LhjPbkwqD+yifo1CMQGuXm90gjWIvojCAT6YOiPIBCILQzkEQQCgTyCQCCQRxAIxKhDM3+k
4yJL1B7pjP7MH2mu8c46IO1isbrkR9vCWs2SttNHTMqrhLY6H1ZXTjlNbX5p0+/W+dLqmBDT0Ij+
w2GYk2rpTb1Ge8SwJgIB/Vrwa4iNmiyesxyBrtXAWgs3ZYBYLq/6RLKzTFh3oWyKupgpMVsV3LTA
pkkvQAm3xeaPiGvyNs0XfrX9GkLVj/g2REckGZKmEqL2yOayqvYhtV9MtZua/ZR7Xy9BiUl+Lc26
N/9eOGKI/ZoWbWnpmYLuyKDqRPcs7UoHpHv3x14pqEH10I7+iP2aM3f6trYd6p4CXPMhskl4pOWa
z04PAeT85ju/L3WiLGKyrANi0n4myiCdh1IsLchvVV45tC3O65Jx2prnVmMV0tyv2SwldFlkv7YN
Q9Afaaqj/tQJUe9SqzogZkRiXZu0oZ5i0CzpODqiLS9pPJKs0qndvlCLWjbTMUFsLI8QG88MVIFo
rqP+1Anpj2q0vfRstHy78lrWH+mlcEadZ6SRjYDTqisCrbVHEJvdldaOtVp0YXS+jxUaaQ7d1dCK
ZiyoTQwWot7qFhoSsYn9EdkPNnkj00J7BF/dNNdR/+ePKPeW3WiN2iJdXdtxAolOCYSoL6mJDV1F
I/OY5IEaOjKd9EcAdUiGBFzvixh9Lw/1RzZnvwaB2HReXq80grWI/ggCgT4Y+iMIBGJQ4AM+fjPx
SHpxRvPr2k6DwUH1giILG5tpviKuFC8dV3ZjaWz3zpgxVFNaqT6eH0p6ajpywjNdNxsf6yYPMzFe
twUIBZi1pfmmbKSnZ1rEl25YH9uZDgRjW9RYimNzi97Q5uGR+lW+/d7Gz9tKSjPoWkeT/4K882QE
pq9K7/cuAkQogx+mfa4wwAqtSLYUjL36ap4D4C6Hr+9GIumIsf30Kl9arU2YnlzJe9nNwF/j/cAg
Hj3G9JR00v7YxXlf47zp7eqmi9qtFMkYxLweZtu871EbefBKaayw/by/sRXw7ooDrnF445+SLgkI
idAIjDk+sF+Xs7SHShWk1lnA49gl9OBna1vSVtLBwHlWVW94N5QmOX/DeZgvZB/mShqKkSrek6g3
rvfcn2+MrezJSjRyxerqJfXkvvyLZ8C7a/yen/oKX3eGTr109KVX3NKzZG6iVv79b5fAWc5/8ZZD
VSSKDgivfOGj3/1KGXyuHdHI94/NHHSWPI6xCoy9UD6bjlUGnZ6azh0Lkw8dmyio581wuFL4+FHN
Fnzcrsg9D7nr3A/vWefGPv1nNvLwPSmNl57dN3/1NwvqVkCtlIfTfObIY/eJNJF7U4QEcyV3+Cf3
7JjT5uzIevFCIYRaZ88+XM2zIhwLpSOlUbKBkt/SZf/0toWiuJNPx545uhl45Hv3BP7ib1lVu9iT
yO2twHsXg1VHpBSaL4yfPBavgjOwlAiWz4UixTHHVOqpY+Bck4jmG5zjzz/nrhZ8P3Fx/kzheKkA
f/IL98ot976WTIgEdWbHwq2JYyxqZ6GeyGfAjUzRHoUEPFP60YPgu/S1UukYPDoXqXG+RdfON9iW
LLq4AacXl9OpwXjxKFdonDe7/UuV0g8KjS2At1IoHXeD6wsfyXqcru8mbOaBeRAv7CgkjhbUrYg1
Fw8lLhGkIZFH3KXSws0hBxSOws2PkgZBRArjmXWhfv7oVqnOuGNlXy7GIgmsRLcgj4S/nGT/TohU
kvv6yWOboF9zaXxxUvCNasxfmGB/pypFdz0Hj8cnxqdmaCXon90Lfmcs8AQ4xv504QrBIZH6sEtu
mJ1gD8kqTLLQ3jpr6G8Wczvens9HxQsq4IrKPSeHMPMtjkTRyVe91u+64FJWX8/5gqy2XhU8wyrs
qML/LbRYZdDpKelUVtw+l3emcb4Z0/lQFBYaW8Gkkr4AC+P9i+DOils2ASt5CCtp7ADnb7t8cXUr
Ob81eSTOowTYV1lloUK+m/aebvjUuR8D7Bb2LpHrTLA6eIT9+69b0E743z67AhOsVzMhkAkk/32Q
33geiZ7/bPK1CMsU22c9Lkg614re1OJBh4O6c0lv9lzsnemkcypzANYyV++4VGwgAW8DDg74l8b8
FUYsyaCTPQWAlsaWaOik9Oyoqak4LmNPkgns13TE4fUpof/oCTjesRKD6J7FgI+xxz/APUKL7Rl0
eko6z0DJc3jp/Y3zzYb8wSPpOqTUrYB/uxCKU3HIkkw+FJy8y7Jll5Q0arD+zNi78+pWxPvEh1Zo
4UJlHkjsjXHBr/0/1883bDhNgwcdEp0JdeaXGNcBH2H/vl1+7G0hPOl7CKT7Vfmb9T254f0aSPzw
gWzmpaOlAOvDMPp3svbhS28/ztXr8J3sRDnhfvEQ5yjnIV18gUtyeWV85Lk7mV85yz1f9OZjBa5c
GV88/TpwpcOu7DfAKTxF/Bm/TB1OFprFW0GiaI9EdeXsP97OvPZy5aPH/TwUJiv//YV87LKvh9bB
nZs+NuD0flNO5/coWXs8zK9zyvkmkIXXCqHUYx6PvBU6IYcEE2D94oI7xOUqJxw1e3kA8GXIWvni
11dul7diz6hWYIQUOXthTrm+GphjJxIvrNy0/IAyPnLXgsdVKoSfE8YJCn/5/KdYnbEcuVcn2L9j
W2985HvlovGQ/7sbU0jde99objdcIfB3eoq1p/A3Bn8tdkYcgjNdg1VwsO7YRZ8fS+1kW6c0Pv9W
YC28844yrcReFX6/AieEjmpl1ufJJgWvNAnLi3IKLFQ65UKi6IjoTSC9OnsArmZ3wlr5c/yVr14t
9h6vvGTQ6SnpiMbhWtGdNzyG9q54/xMkX1G28uEVcYierM96+UzSdh7cgufw7Mq4shVPLrB9kouo
NBJZ8ktdpmgF1Fvn9j0+txs87xJjuUOsM9EfEdhpcevNlcqUPyt0ZzR/u8uZDfdHph8J/eCJ5Xgh
XAnfdI49RfjV8FjAkQffEsAzD9VOfmd+1w3gXd5z8sFM5HCxvs45nKKbcSjESKYI2TcvxK+DWLZ2
NEfWIZ596lc9EOHOsWcGF8vdG85NcMsJB/NPjtJ4EXmiPcjTiXuyER5iP07cnPudZyF6MrFv8eP/
mfPysbE3iv9j0Okp6RQike/fA+G6et6kL8Kvn8rUb1W21z6+s8zXsncJJjBzJ/lbn2ut4reVh9DS
znRkPRbIB6EgbyVDdVT46srf/MLrL4X48TLU1p4/Kj76snAiwgvpsl/f5df5seyuUp0LleU6g/Tv
PbC69uJRePZOsuXGWbkXfIGViaIwfwuKE8X4eJ6DDeeRR86u3FmPUwjwl2bKXBWKV7wyVw8XIRfN
7j5CSrfSXWcOwVNLzz525s4Fj3c5VlFeDIdm9xaC6SOLF55NwFpuvBLNcOkb/XdD5KPPBa8TLli+
vT6/zv3xhxLOqVmoB84lkCnao3bTkXfncxw4rz9SjT6aYL+/9O7zjyfgfPqZuV1ziYGnp6RTqt6y
Ph4qqOdN4c3kDinbX2TD5XDqhTfIbCJ982tpOPHgB4tlq3n4kpBGqRQuz91xDt6fLYCyFfD+eb6W
gRPZ7FjFu0jK6c/suFvs3dAj/0zmbhbSlePxMeMNL0bKSp3dc90qVB6uw/GVaHGr8QjztZ7+Vkre
Le5d3bhZrRoeKbtefBBYa5TXHz1cZ55G/fWaK/N3zEGsvXRdolh3lW9g5nLsrGs5WnMB/9INibrc
8y39zXQ1efUjK9cxA6dXP7LGc/DZv2HnCi/UpMZNOFYeLmf+IAH1WTj2vWfeikTRAclDz3z6Bnbb
Lh2aXOMTwu9/+vTN4mhA7Lm7EoNPT0mHq76pnP7bxnlTlP2H1G3ZX4alh19ysEiuP3wXM5fK2bLl
PPzTh+/iwMFiOFR1Tf4TS1bZijSzmvf6BVTERBLykBuzu9kbboZyKFhQs8OJVwjx3ZsQ7keGOsw8
kNmS80eOpe6T+nqT1Tq3cbntzzo9Yn0xZfT1KPIEwjb8dUcbd+LJ/9jpZUyk9EcfOzhKBba+Ti+a
q61MVOmG3le43heBGG0egfRuCKY2NrfIIwjEiPPIJgDqBiAQCOQRBAKBPIJAIJBHEAgE8ggCgUD0
Bs1aF3kOiL3PqSEMNaVW4cZ/M0X9WK+YJdqydRGIPvIIMf+umUWbRQPV0zDd8I8eU3l2oPopXMCP
LyCG2a+hVPwGGVV2jScki5ROCVvzi7e3X0JszfIdIKPZ/QI3AtGTP6KzNkqI8onWhvHpTmhOay5G
Atl8XQdqRikIxKD9kWYvvbdLtlO3hkheCKGbphNBCUE3ETF8f0T/LGv+RWRnpOkews8xy9UD6tfW
N0N+lCyhO4LYIB4x8AVp74gQNFX00xDYr0H0pR9h3Nlg90jOCXI8Yqj+iGB5sjMsuuaqARKqcZOV
Hw1nnuJDWK0DuvEeCZVHWLG7iRg4UDcAgdjUbi32axAIxLYA8ggCgUAeQSAQyCMIBGLUsTHfthup
Nzv4GgqB2JT+CBmlG5MgiyAQ1v0R6U1TT++bWgSWFTAIdE5AsypQlc8gZheZzorQT9ugpM00jkZ4
5aKGdkjHAhlDifoeONkLgTximRTaPrtNQ9Gm+fQto6YGEmgp5GEegy5ucbZcqys10aqBWiyLbZ+U
PO1Mig9pBIH9msadY9QUkVVGJH0RKh/TnNH8ksMBqGIkGhdDuqYNjRDdfQomQh6NhHoa9GijD2JY
q2uBGyguzEegP2LabdALkOjURlQuaBxR9UdI414irX2AFlO1Ld6yVJdMqzjs39SaXBHzw21JiSCN
IJBH2gpmEDtnWqkamdyl1Oh7WOo90aZMkxb3PAXdMEirgijdGrMctMisMb/YqUEgjzTuEKonFNrm
6W2RgzoMqBgisXs3EsMv2krcgHTul3RwKUin3gyuiEMgj9i8+0jrX7LSkaWuhCZwVy88jE5Cy5Rb
+yNW0zS4Pk20ggOtCOQR2/euZY+B2uoVNQduumNtxdCK6cxGR9vTADElH0uvsxGIbccj8rQLVYCE
NA4TVTHQqD+i/JLFSYiJbollmpLnZWjlM6g2E7QdwVnso2iilUNpJ65aGfFtGitBpQ/ENkWX+iMd
b7O+P527iLDbPKD2PWLjMVoW2EW/xopzsRlopOv3sEgjCMRQ/BEEAoH+iArUDUAgEMgjCAQCeQSB
QCCPIBCI7Q7N+xp5UkbrFf321701TSGjqlBHq0Ra5UD3lqih/WFbbKRZ16TVFoFA2OeR9tohfRk+
Np2ZQQ2z8GmrkE150fKUVbERdb/1lvatvAjENu7XNHRGGmIi0Cw5ouqUyBc0K5UYomyokxhTsCX3
QVtJk5h6N4YLlf1WW+3kXQQCYdcfMXoNOjmRJjGSxoXyKTO1EkOU0kR7YpKCzWU2zV0PM08K+ycI
xMbxSEd0XMzWww1Mid6bIEbnotEFkb8prPM/rC65QyAQA+YRqnj21m5FWSWAmvQoWh2gnWnEZHWt
RlCV0MaKQbMQ6IwgEBvMI+rtauuZTgzdmHYujJV4qTXfp9UZ9EcQiGFhk80f0b27EWHq/1h5jUQa
Q73aAO3GWJF6EIi++SPyawva6EBoThDDhY2hUuPLDh0n6Od2qAIniswJNX5LpkWelKFZINBRbITo
BFAaH5egik6K+ZZipwiBsIkts963374E+iaILWXQ26pf0z36Pd8DaQSB2H48gjc+AoE8gkAgkEcQ
CATyCAKBQCCPIBAI5BEEAoE8gkAgkEcQCAQCeQSBQCCPIBAI5BEEAoE8gkAgEMgjCAQCeQSBQCCP
IBAI5BEEAoFAHkEgEMgjCARi1HlkJi3vpONp9Vgs3So0mcYaRCAQWp1n/s7PLF+cFHe9/Huecy9E
hd2x+djUTxej8jW+xYijEYJz8liFCMQAMLo6z8/NOuERadc/8Vhlca+4O1avvmfpzYpvsjjh1ngn
pQK2NwKB0H93IjAn+yMMxdIFa/JuPfPCh6S9UNEz9xYKEC2WnYEseKEMgXLdPZ7EmkQg0B+RCYP9
p4BMeMVtOux3XXCpfLC87mfUAbDGnwweZz0hdnl9PLS+is2OQGxj6HnEAY8ru6HFoNyBKa1P5eWD
saVKarKUhnSlVj59kF3PeKRAz3MVrEgEYhuD82t/eXKfPCbthfOTOWkvUV05+4+3S4OrDvfYb51K
faWciJS/ePePj4HTUUsfAerTuDEIBKIPKPlHmUeelEZOyRnvuno0cXI9XBW7ODe53W+4cr4qlFbu
X/hWjXkztS+fcxf/HmrY7gjE9uURbb8mna7BI2m4lob5HIRDYQJ1ZxjITHpC/pz4Ranp/NraHy7x
fORXzk1wwM4zTyTylmpyBtsdgdi+0L6vIafZP1c+E3rjQu+rwu/dxdAb+7Ke5djUz3Ju4cA1Xy2y
fyNnHvzYVcdhR9YvzB/hA8s7uIXdRaxKBKKPGK33Ndp+TcnPMAtlf7kg7Pkrwi4kD/3Th+/ixAte
qEiXPZGYdb18N6OWeg246kt3V1ypBDY8ArFt+zUO/Lw2AoH+SI/AdXoIBAJ5BIFAII8gEAjkEQQC
gTyCQCAQyCMIBAJ5BIFAjBiu1f/Uzx+h7M/stXXjONVtqbiPU1D0daWvqT5FKlYz7am27eRI375W
2lkbuxJa/Je0syM5DWI8RvRlpc3XGGtbzScxrzM6Yna6yeePUK0uIsgLZzplXbUH9o92S1RDQKh1
SJW67J8lKHVOerEvJWc2rlXa10I7a2OXyq7+b2pHVHfQWGMEdGVVyt9UBk1tG6nOWGcE7bSvyOiI
xGlGI5RS2W5osz0L7aFtF4ruiJFyN6flku6u1d3LlkN0sA5izpUda4y0rm3EsImk3sof0bSoQOSM
7Du3DzbhMCigr95NV+61/eQZKVgxICsdjs7lp03dng2ssyH2ofsCDqDaDZFoGs61RbprW3/UZfTa
wfQ+piYuhXhMvO9bXks7WqfczzYLs2Vtt0/lynURE5247dMd/BEto3dqCqSXoTkFlGxAfdMeew5N
46KkpaGJ/ov5tR2LTlRrJU1jKmijnRDqJpBfSyNt3/tqBrWwKTYRoYxQbilpRQ1mZEAGUla03UHg
wTVoxSOtR7nU4XCqH2vFNmozODCAyhl6dXfljihlbw7UIhpKTM7bSVJT203B0EQHgk/rf5rOH6Fq
T5M23s7rB7KUcS1sJLOBjL7PV9DMheg6WjuBqXbkwlI7U+2ICFXD6mtBUznq1drXylo+0WWBNocz
q201LmJSZxTnjwwOqGOEGL17qKt7DHlkgMB58YjN6tX1mUawVtEfQSDQJ0N/BIFAbGEgjyAQCOQR
BAKBPIJAIEYdmnnx1GxGSKvZPaZoJVNiPYYtgH7qj2inTfRD78XKNBCjnofVBmxWFKFtpm3Q5kkj
hrQbR3S5MK1dMw2T5rLgK4Wh8Agxn4Now3RbyZTANnrr1lDE6EORVe0MzbaHqqQ2cq9v0M5hmxVF
TPRHjFdTg8hI0xzpJiGkJsPS26f2uCE+1B8ZVr+G1bRU8VRqZGUjWpFsX6o2ibDRXWd47OllSrbP
vFdii3kH4lP0ELLl9NWOYe2t42yjP2IMQUk7wzKPo118iAH7I9rG0DgSpKkllQtAfeAMZP4hwqwK
B0ojJr0U2sX6BymwBf0Rc42QVtqJljpVdk9u3e61NXCWpUeIZR4xa3Zi3ush6ikLizSRRnrljz7c
CvZohOiWx9hrQFVRxOqynAanmDy5zDpHRq2SNhomfVa4HDm/uBNy/SFZV5tnRUvJ59ZHWi3oRDLp
7e4n9ga8e24ERc+jsfDO7gJcYsUX0I2HKPojxPBAIyYPuCatklYaJi3CIxSE+hONq50t6YeyqOKF
0uZuUOfeMLZkb05Ez7dCl41AKOk6LLWnbdilgGzXcSD6B+cgrL5JpgTRp77IkGqz54brUpzGzGi0
v7X7tEWHGo1wI+AyNyKNLoThydTk4WqPKG/6lT4R2X5DXFRR3+jPoAb04bs1XeSeNM/csBZSoyhC
SWsDkK9W+jFUW0ZjGKKZh2LIV6P3pJ+OQre5EQ4fdtb7IqsjNtgf68UiUX9kc/RrkEYQG+Dd9Y1G
sDY3iT+CQCDQH+nRH0EgEAjkEQQCgTyCQCCQRxAIxJaEdv5I5yVZnaYXyWPiOuEKe99c0a+saKFm
MiITAvo3UmZHB8RKHHZCWatyvUYIdNQfaReqYTDU+CUgrV2R5nzqbc0w1wRnkQyJR3q/O4hWuUKd
WAhdf3BEFcMwqJqMxDu8PmbShg6IlThsNba1KtfF3ll/pHUovcaKQWtE8xyjpqZCmo9ppsQhhswj
ygf1TGY1qq3Y6oJ291Xjm2f6H2I81Pjc0BiPslBDXe0xCt4IHZlY2z0zeqvy7rynZs0R0r4eSAuS
Qmwkj2hFRvRL8zTryM0vaG0XOlkTzQ9q+AToFlnl3e9C0D58B3VYFWtZf0SXJwsanMRMM82sG7Yx
5e6vH2vjgWFdRGRQPOtq54mbqJFQi1mhuo5vp9WZpH2a8niLmbjENqGRfnxOuYsBAltVru2gWNUf
0eSJWCoebVu75h8nHzHPpAvBqtyGF9HVVALa0bIsVkZjfIRqTEDTFbLKuaowBR2hTm5/JVe61QEx
i8MekViucqPIhKWbmBiW9nZgS9UXaV0PzQa6DWSMQhueA5d9y+pSw6IxjtbocHfuEbVyW0bhodJX
8+1FB6SHtuvuRVtjEKPjTdyVrorNekAZo4HD2vwR2rprY8mv6NmN6F2dFDHQHpqZGkg3b4eag9nU
D0EL2Tz+CNENaRh9W8bu7S8wGRSRw6hvZeQfWu0S0jSOokhagP4jLn2S9hipe7kPzlg3cdiocr2S
SCf9EUP8lLQZRtPojxBDIShpMpUGFRnMBzFIWFzv23nADJsKMXRfCPVHNrU/YvNBhoyP2JCbCfVH
Rs0fQSAQ6I+0BK7TQyAQyCMIBAJ5BIFAII8gEIjtDv37mlbv8BtvZKhBGQLf1DTXVT9rpll6pdt4
7YU0aneADf2Rxld3rOiPaGNW5zcTfS6I4XpjfszyadRsQf2RofEIbbVWSrUHgxQIfnCz+dbQq170
JzatFEu3sJUjo3ZHx7C6r1LJiiXW9Ec0L2SbNUQM2icazQowfAK4KZ9GzRbUHxlWv0b5Cpm0Ckq3
uk5zhfZ7hwjzW6PvsQ17WUD/lNzsCAcQK3np7mufiGH2awZiKNvXMxlYr2kDSmFzWRwl9vVHLC0R
bqk8Qlod2zoW2sWTuytlki5szNXeHJo/v7zBZj1iwyQDuKt7uC26eJTbUMTVxK6OY3Tx1VdrOiSm
8qwGXoItRiPdWNSwlElcvZkgQX+kZZsPomZIL4vgu1F8kAMROyusqG5ogtghHzm1DgokzWUhGjk9
4zEK29hrHpYyibOtf2rBq8VhklGpme7uJaUUnUrTSn/Eci0QBiBdl0VKR39cWh5sJ15EH3hEu4qf
mvucVD/Wihg+NXX93YmBtlfr4YkuMtXRHbEzSIIYer9GkQBpCBkaX8YrehIE54+0HFHop+qFovuh
bEkPwy52stRK+qVj7BqVEGo9vzp9+FYyNMQ8NV3R9CooaJtDg4O0o3Tkd8Rm7oqh/shm7NfIPglF
GkFsHu+ubzSCtTlMfwSBQKA/0qs/gkAgEMgjCAQCeQSBQCCPIBCIbQbt/BGt8oMpqK2PMLcSLdkm
q3L6WUhtVXbzFRr7c32am8r6krvGrBNL+iNG2RKd3ohxJk7zNdDStKh+TgnOJhkOj3Q2FGKZQ5Sr
DaIlqojG1n+j3NdCaquyi5zYV0RpbipqgXr0ubWgPwJmk5W0gYzaJ41raIv8UmMLKPWGCziG2q+h
jT9KZSEScV8+Ju1J52SNEs0R9bzBPrQfQtsW4iWDKWRXzNRDmEYp7AgAdJdjasE8aKsvPZsc38Ya
OblcbgP9EWLyjVb5j+oWVKpETygxHNkmzsbW6C31lcAM6/jlOfEdJ6Tq7nwr4gS2y0+2rEW2JEmu
nftIBs0j0mIIQuX/dBxPDNkgTRkzfVJsX0YRrbf/d/KQ9UeUUtikEWURVsdwxCA30OJ6K9e0aYGt
6pS0rIjc8FcW6dfpNS+Gss6FtE9u+JYhkr561VRl6+Hqj8il6Ewm2iuI9gPepPPtDu3LptMUsV5+
Oe90+4kIh4afpKu92VHL50yu3t79m74Wvh9V2cPgij2dZ5UdaF/6FF1HgN3r4cFp+oAg/bRbo2jG
thEvoX1XS94I/ZHuS0FtSQa00rbpxXRwpG4D/BHjBAPSxpmVz2n4xuRqo2hJP0Q0RoZD+vs8NFal
zbCKhkm3+iP27ly9FAlpn0xDQ9WgbWMsOzUxJa0+jlanRas/QlCIZAjA9b6I0fXoUH9k8/ZrEIhN
5db1i0awNtEfQSDQF0N/BIFAbGEgjyAQCOQRBAKBPIJAIEYdtvRH1KtayYngvB/tF196n7XQVNdd
zYWwoz9ivNZ62GblD2phHqy5sor2k+G649DqezrN+Wy0ADVVLEEMiEcskoCJrIh1jYotD7V2SF9j
M2hp2KMRG/ojxmuth9XOgNeKj3SgEdJcVq0dGfRHlP2m/JjlkxjOoXUOt1+jCIkY9UZMVs9o5zKj
NzJAL6cXLQ3Sw7Wkmxwa9y3RSMejXZdxe1plbrgiJM36I5TovwLfUBexYEoIMze/VwrRNdHIVLMV
/RGDAAkxt6PuirxdOjLm9yXXun9ABssj5oshLEuyIo1oK4L0aY2usuSkL1oavSxx6xDWTG+FWOlH
NUkMNIWhrdQX2+ebbBeTNC9kbriemIn+CO3SHCmSid6Q+1AZym3WFy2NAdJIS72VDk6BVk9EKavR
jojBPbZGI/1qgVHFkDVIXPbdnlZLgJFGBuGWyffCkPVHbNOIaQ7t6o8Q0zFULR/YohHE8OC03PGi
hqZqpReBNDIYm+41ugHTiIllWPgAQZd6IhZpBM1yI/wRqviZ4lbvp2p/GbUwCL6Zh6ZapP1xIUA/
X4J09/ka6/ojxmsth6Vaj1SyCAv6I8p52iYJXcyGCjHTH1GOU83EFLTQQcPGel9kd8Qm6ySi/sgm
9EesPG4QiM1zM6H+yCj6IwgEAv0RU+A6PQQCgTyCQCCQRxAIBPIIAoHY7jDMHwHQKz7Yk9Fo+qqn
tZDUVM+Egq20NwnMVDR6j02NtYv3Zt0oohjTa90W5jmzrj9itIFGVHotEQLmCif6bDXpj2jnlOAL
x+HwCNF+Rdao+GD/FrCxwI8qJ7VaG0TDbaMDUxWNnmNT52p10RzdKKIY02vdFqY5o8pH0SxPi6ea
OY/U5Fugep2bxj5pWfuN72UpZRjpF7+SBkBo0+bPar+GqjIkTT9EhRL1kJExdBc1FE00ciaauc56
PZPRnvq21abt2VknYzuUhRCtFE62UxuMhD/SrjHkP51Ciea4+ggmZksc1OsJJdAUZouawUDy3pP+
iD3HXp7gTjRNazNnlvRH2mbUgoW0/+wngRHTbNH20HQ8yZm7uGRT8wjV9TJJh2cIsVKszhcpChZm
ShajxyB9s1zD0jTadRy29DioboDMUg6pSZt32yOmHQRVVVuxtKRwFK3JWHe5zUUb1nhENz6i1c8h
2iFQa+1DLR9W1gKqawJH0x3R3FZ9KICeRrqjqC4UUYgmqQ6Jts9ZF6ObRBUQoG2IROnXGMpEidWc
IYbbryHaAS3NEKg1zaOW3oc1B2dkaYQMgkaG2cOyyjntLqM99ina5AH1R0ZufKSrTi7p6SXP6D5D
+pvpPtNI99G0DNmeRvo5BmQ8bjZu0/rHqCM0ijxiGBQhwgip0sfRKZQ0Hr9N4yjai0gTuxD9HBXt
d0pGfGlxf7NvqJRu9UfsKqLY0Dsx5Iw2VEus6I9oYqFKR4a0+GaOiVaJUiZq+MCNTpYR16oPAbje
FzH6Xp4l1wP1RwYInBePGBEvr1cawVpEfwSBQB8M/REEAjFQpP3++CbhkfTijObXtZ3GiIPqBUUW
NjbTfEWcV2KOK7uxNDa5JbPgtdu0Wm3K8cFgRklHTiZt+N0mv432T8c1bczHuiq8HMOMmmwowKyN
18Qcl9PjZyyVaToQjG1le4nEygvp0KbgkfpVvv3exs/bSkqr6pq4sVssyDtPRmD6qvR+7yIrjvAh
YD9M+1xhgBVakZo6GHv11TwHwF0OX9+NRNIRfMDj2KXZeh30Kj/f+D0ojO2nV/lY+6R98Q+4phvp
Kr9N73k3Ze2utL+Q2djFMRZJzOsR7nzfo9bZQ4yJ4RqHN/4plo0V737vNbK5vLviAH8+HZN/856V
/b4VFsbrm3IXG3eTYH5j4m5A2KURsUxeFsgxW9u6BhP3nVlZgdQb12yUS8L5G3mZL2Qf5koaipEq
3pOoN6733J9vjK3syUo0csXq6iX15L78i2fAu2v8np/6Cl93hk69dPSlV9zSs2Ruolb+/W+XwFnO
f/GWQ1Ukig549uFafqLQ2I5X6OfmJnn196AQXvnCR7/7lTLcVSo9et//V1HTVX6b4XCl8PGjaaX9
GcaDz96Uuo+vcz+8Z50b+/SfWU79jkrhH8TCneYzRx67j4cXTjsnn7ldSrZWysOPH3SMP86yJzBe
NL3vjddehy9AKXPzla8rUfi4XZF7HhKt7sT3I9FgbqIolOl7XykfC6UjpVGygZLf+rWh3Hlp55mV
vzme2GB/5GGoQpICuBifu1khppxhF0cgtJxij6K4l+OCaQhWfumOwpjncj97Ojmkpwd82O0vp1bc
Se+3eHCkMp/MpOBjLN694RPSGHl8bsesO3oww3aTEM0uFZEoOuBgjgOHZptxRzmoN34PCqko3ALf
ZjdtasdbHYlGuspvM+pZr8CHQW1/IbPJqHDD1m+cWmFhP2edxPgA/Ku4R91Rj2A33/K6U+6y1LVZ
YOV+n1ux2MWlrDu566E0jKcq4Hi64VJzNPNJ6QY8mMmeWmfOr1Imx0BrbiMR8+RT0t4EwF/tiG4w
j1waX5wUupA15i9MsL9TlaK7noPH4xPjUzO0EvTP7gW/MxZ4Ahxjf7pwheCQSP3PJTfMTrCnRhUm
WWhvnTX8N4u5HW/P56UiVcAll63uEGa+xZEoLOAR/bYEX9IfH8igzLV+1wWXAvjfcWqn4z2NdDW/
DZjOh6KwoGl/EWTCC96/CO6suPOWrbqYX3XCbGPEzcPshlmna0XqyDmYc5yuj+X3nhJ+XQIFwXb9
4I+XdjlnG+Z83hdojJfsq5xkgcJSmf51q/aB668tr0xIJCJsz2fG0hvKI9Hzn02+FmGZYfuCm5R0
rhW9qcWDDgd155Le7LnYO9NJ51TmAKxlrt5xqUALYri3AQcH/EtjfvZkgGTQyfkWgZbGlmjoZEh8
ltTUVByXMVdnAvs1VvAR3Ta8sO8T+uMDweH1KaHfurAYX679TiPdxm+jEX/wSLoOqUb7S272InNd
sySTDwUn77I4LrwyHvDXmWcjx7BwIWXmxezmRpDM5X1C3L6S4wbxVxXuFmx3N3NT4ku1shqL60Io
TinPqfjbxg8ITCiV6e1b0x952i/4+Svav/mrhv/KWDM+AokfPpDNvHS0FKiCk9G/k7UiX3r7ca5e
h+9kJ8oJ94uHOEc5D+niC1ySyyvjI8/dSUowyz1f9OZjBa5cGV88/TpwpcOu7DfAKQyx+DN+mTqc
LDSLt4Is0QnuVWkcRN5Gzt7wlO74YJCorpz9x9sd4HcsP1gq19R01d9GkIXXCqHUY56C0v4i9+Qn
hWXuBXeIy1VOOKwNb9Ye8zr5glMqXeTshSwGPw2tw3ROirRW4IXsHfnK7Q5xEPVdz4JrdfqY37n8
lYXHskosBcH8vLJ9VRZnE40yjW3N8ZHvlJvtgePLG+iPMI8ktxuuELor6SnWWMLfGPy12BlxMCeT
+RWr4EgCXPT5sdROtnVK4yNvBfbI2XlHmVZirwq/X4ETgilUZn2ebDIuDoosyyMpbBfSKRfSREco
vXlpWzxz4a3644NC9CbwAl9xRTNB1nZyuurvZovdu+L9T5B8Rdv+ZLUqq2Wsz3r5TNJawvfvdfs4
cC+IAXORnOgUMwqqxBbV8RGWPQo+YfsyHBGckkv4ZVc0e+HPtT7Pivx6AJ5c9kcbZYLFrTlXiv7z
HrFLo/nbM5vdyH7NdDg+HQcX7OAjO/+5LoyPRKLheBI8ySL/w4nyNEnuioIrFZ1h7XRRpc6LBMOw
a5J5G0U+/eZUIAoxnv//2zsXKDmu8s5/1dXVj+mZ7r493ZJGsiwZS2YTBQiPHcuRFUyIWbBsNvGe
hT0b44SEiLOHLIZEWcDsCUtibE+CNsjY2EjYApMY/ADzcowXYSwGG3ls4xDjcCzr6ZHmoe6u293T
04+pnu699eyq7qp+Tc9Mz8z3k3rqeR9Vde+/vnvr1lfbQWA25cyPI67y+ugr8j30ItgakcIBUQmx
DTwoE836KcYq8NqYMZUKgxAMHq6uXyzImDjISsBMci4mFqOv6OnqyzalODubfQgyEf3676MhKZMM
BUPMsh7LhCNCX6u2p5jNZX2QEYJKDH8dDIZB2PjmsVHJKxj9I5FJ0c10NOgKDm2UYrGpiyIvQjE6
NjcILF21nSWJLBxUXGxxD5wyHRMcg8qqLCvDuUvXKc2ZQbVZw70uJyzDfa/alAqdAVjXl4bg7M6X
M+454K/+8YXBsAj54IWt6Ug6AUOnh2D0b7699fS6+Hrh3MY8z6mFJHx6e8I7NZjcciYCldQg50sJ
4pA3A9Hr7wsoyigSPgmDH7o9wu98GnzlqQgqRZP6LNeA6Lw+nVTuwUMFY/1i4ZkevOIXGQFIdv6K
5/toNV112T5Q6ExhCLTrHzy7xasYJRvz4icfTMPo1Vf8ovWbY+jMZfFKaksyq8YAUv/UoDCplpZ3
PJsD4QJEhRkheHZrWtwwDUMzck4vDAo/+l2WrmID9Y9f+6x3PKLswa2fU48pulM+ptjxS1fUyKU2
xsWLF1d7mi8aX5baZX6/Rnr2ckXJpBeH9TUzSqbGtkWMeWUqCeo6jX1fLIonrjkur2BT+RmU6Le2
7sTXT2jBD+99ehiFolftoIFjO7Sr/KL1KtUu14XUrr8pxLHdC8+QBPq99eLplF8cGKomom9Sp0I4
rpazR6+sPyYvy/vY1WcuSa1SHWHmf3pama7L+Jcnt915T68Nn/6RE2iNIO3jr3ANxh0deWezbqNw
4cYP7F5JB9zme3rBWXb/llsEK1lHEARZVh2BydeVg/Flyy3qCIKsBh1ZXtBvAIIgqCMIgqCOIAiC
OoIgCOoIgiDIwjC966KNAbHrJsbPlLWO/sWWXvlsCjUuKsXPuCCLryNkId8jQ6Wpnoge+xogqckZ
gixNu4ZS5ftmVJ+t3aDe3NRN8tR+57UqI8ro3t6rsXrOEGRR7RFLiZM/xUn0WdsNps2mnZHa9g1m
BFmj9ki9TbywXdYQRDfYtG8i90COtIwYOUOQJbFHrDez+iWiGSM2dQhFRT4JxrezSa/kiZhyhiBL
rSM1ekEaGyLYkdfT9hleG2SZ2jVIB/RcXysltTMIsuj2iFwHNLNcMYSN0mcx2IllgIS8iuItrzpq
pGcaedQYPYKXB1ks0G8AgvSqVYvtGgRB1g6oIwiCoI4gCII6giDISmd5vm23Kp7s4OMpBFlWe4Ss
hgpIUEUQpN4eUZ80Leh5k0NgdeyCttE5AX2Ig2Wog2mhLqQ63JY0ikvdrcHgCXP4qu+Q2mlt8MYH
oRytOtHiwBFgyFpt13RQ9u3f+qV14+nto9a3mPcwOfOg7SgXsc47vo5s9sph8h1SO7VLyvkgTMKj
xoEygqzBdk2dAxLNy4jqX4Rq60xbTEtaOADDGYnJ8YC6T2fVqiZQNcGFSKDZK4d5PHvtVFEI6xuz
DdJoTXEQZFXbIzYOSCzeRgwtqK4x/I+YXnIlzvf+poPGTWPx7R2MablwfKeWQhdfKqlGRhxaRDaZ
Vzcrb9mijCBrSEdowwZL61ucvBrZKAytXa73JEod1cDyGrw1ptq2hOnhCm1yQI3bPnYHbhujIaxo
jSBrS0eMpj1tRVsotKhBTTpUbMwQUvOKqu6+oFGNJLVLFjOAtCKJDaImrSdttaVaM78QZPW1a1qr
dcR5SfN01FKLocaKqK2C5vgbxtmymUE7VJNOY6QEO1qRNakjrVWclm/ntEUxarey0UZC5hib4476
vNO0RUW1+rNFBUHWqo5owy0MBySm5xXE8M9X638EDMcbpLaHhLTq+0Lbj5rsj9qw5ocnDdwEmtx/
NDaNiGl8hx7IadqWKlDLMaCYIKuZDv2PNK1Oi3YX7iDibuUFfeIjS8fKKmkdtGtaMS56SUa69twV
ZQRBumqPIAiC9ogB+g1AEAR1BEEQ1BEEQVBHEARZ65ie12iDMRyHZbY/BqJ+/BZVHHM0eFHWOQf2
fkK66mSEdHqgCII6AoaANPAd0pXuY9sRGLWvwdCmmmT3CnA3nIxoU9q140WQNdyuqfoZqToTgXqX
I4afEm2Hek8lNVFWvZPUptDUrYeTn5DGstUksN3UPHgXQZB27ZFaq8HiTqTOGUl1R22TnbeSmijV
gfbEJoUOb/4Nx6tj+wRBllFHmkKabVxABabEak2Y36Fr1v9C6z2ZIAiyTDpCdcu+taqoeQmgNi0K
pxW0uYzU+iWg9U2NBk5G0BhBkGXWEd0GaO+eXtPpSRuZMK2+/GvrQ621zKA9giBLRY+NH7FYFwo2
G+18MNtZSdRkyzgGbi0yBEHatEe0xxa0ruFAaj4hpy8T24cdFk2wju0wHJzobk6o2XkqcTBOHP2E
gO07vcTiAKVlJyMUG0UI0iar5n3fbtsSaJsgq6pAr6l2Ted0e7wHygiCrD0dwYqPIKgjCIKgjiAI
gjqCIAiCOoIgCOoIgiCoIwiCoI4gCIKgjiAIgjqCIAjqCIIgqCMIgiCoIwiCoI4gCII6giAI6giC
IAjqCIIgqCMIgqx0HRkTtRkxJuLJQRCkbR2RDni2v16d9UYvi/kMTRHopDrHU0Y/njUEQZx05Ni4
C76tzvoHv1+a3Kyt31SGN2qz0e0vb38SzxqCIGZ4f3X+8DPezJGcMlvIjRRKQUmZDxUC6fP7NdWZ
vS93CNw+CTyeEniEwPzRg//jX12BWR687gFp87fuh1ip4j56GM8sgiyEgn+l2iMAFfZPhwx6lWk+
O+OCcW17LBQOA8RvAJgvsd9kSLje971+3zhhraJSzvfLd4MoQoi7CjtXEGSNtmsAOHhMnw1O9iti
kBwI+CuwR9v+69yOPJt+DWAnx37Rk/lvJDLp8ei4CNzOqdmN8dgvEsWT/5C4DM8sgqzNdg2AJ/Nh
rUUSyq7LKDPl73tdUs41qLR3XFsy4/MAAX4eJlzzIBUA1j05WBzxZD+13zVxG1sRDD5Z+OxP8ySP
pxZB1mi7BuB6rVFzZl6VEbhvs+DjQZhQl+LK3yRrxSTkJWaTHAK5gQNeuVEEAYh/BS4iZYLtGgRZ
o+0aUSzDt0XYR0NSBkLBEIGKKyRmc1kfZARlj0qMREgU1k2FA0pPShkgAYOj4fh/j0ClEsoX3iSc
GhwIS2EJzyyCrB3M3wknp9ifa58Ont3iPS4vb8wHz25Ny42cM5ephggvWyHr54JZCO54bg52jTG9
iKQTMDQjAA/8dDRIIT8Qh2gIDRIEWQgr6zvhXEe5lWYi5qUXh2WNcUlj2yLVZQRBUEfahedKePER
ZE3qSPfe0xs4hNceQdYmHMFzgCBoj/SKPYIgyFoFdQRBENQRBEFQRxAEQR1BEGTNsc+6aH5eo/YQ
2/QTO3QdU/Yj2pz9dC1TPTsLi8VyRhcUaQdXxUiveVjzHuq89pc03psqf4nl2MzhjX1sT4C+p75D
fS70ArzSymSPP6+hYc686K7NOq1ddj4co5SwP7bTNS0jpDuxUD0242J0GnMHV8VIT89Ha7Gr88b/
xnvr8mA5ttpSRBzOqpYvQ2LM+azOq/tQQLpIyiIkDu0aSuUrq/1TlnWFoeq22tJGaP0UZWTBEOsZ
XmiOOo6DtBN77XzzvNjtZZffuv1qrWlit42icbwoQlJxskcIJaqIq7cgtiCvqr/ZIIvTimhenZfY
0ltQeqwkkdYCqxLQKC1qbfG0Jdy9X2BpG2s7hZe9e3RZSEzXwt3S7YfoharWwLW9RkqJWPMysjg1
nvZEEW9BfZRS43QG7EsIbWQOGZ13HbXNehuyBPnOQHfva3TwH29yskdaKj6ENrUYlTvRGtcRAq3e
jTvpr1jK1ln76Zmuv4P9YCkhpv5957SI3m6xP6sNMknRiGYEux2h3ywjNf0j+jVibRpie/GVRmu1
/8rp6hBs+6xtEdWLESUON5SlKyFELstYHrvN/bPgrCOdWYy1fazYi2I9F70RW3dz1Cz2Jo/6zCXE
2ag1b9L6UBx2R3tjqbnJuugwfkR7mqaVBssjR2p6yg81owuqT/Pxunaln9U4xcs8foRC04Sro0Wo
qUfDPk0jWnNbxjx+hNTFSGpTsZwfai2StCbPS90e7FqbcsXQnt8AlH2kF+pQR+UQdWQRca3iK4Gs
YGOu+zKCZ7Vn7BEEQdAeWaA9giDIykGKkUgoeCDg93nc1OUSPL69fYFgfzicn5S6/GUYi46Ik2Om
pX3NHjn3GzvkWdjoWP0eMT23YkyfjeIXKdpCVM+bft1FaVmSbyHhmHH9xdikqSxHHaOO1Uc5FtPn
ggG5dI1JNpXDuk6qKXemZXOeRwP90dUvHFI0HwpX+v3v8Qo8T7PHT508c/bj5yYmp+OQhAvTkyPn
z53NnT5d8GWz9GK32/MePxOWUDh8OLpAYTHrSOU633ZvdfEfC/rlsFz96mw+p80cCcPodeJ2Lys+
Ycrww6jPHQJIUtWFvNQfPX48ywPwu+CbG1FIWi8XAQ83JE/3eq/ysQst+mJXuUeXUEW09PR8NMip
J7ndl1Rr7PrLfHsliHo9TAkk36MOIUbXJbNetfAekAsNDbOddyZ3aYf31hIHSe927161uGjlCkR/
NundWxWvgJC9hk0DSgwhYxnMeRYFykomN15ejSVkcjRyX7A/0LfX63bvymZfLZw5nRqfeGDqQiKh
7ZJ0mP4yHp9+YIIJy5nTp//gVSYs/C7B6/MH+oPBEGEWS1v11PR939j5XPobfMEkMeqJ94yYXsjx
3Jet9q1sSqsy8q6ZmR2V+Nbsi6fBOzRw8Hlf7puu4MmXDr30ivoZvuC5wXLxv36rAK5i9gv/sH8e
BaJFnvlGOSt/WbnvheIZMVqCuwuFR+/956X7voeenp4PZ/oi4tazr56Qa+1VuYefeMY3X+F/dHCO
77vpz+0DjO12FTxcn3Isz4dI+KajBeETP0v8r7+/Rz28ciELL5xyrXv6gLKslSu4o7h+4mMfNbLS
V7nqJTljT/5LJDyQ+dlhfVk5d/Nanu8o5R7KHQ6K4cJKuvYO3/cd+05y3YGfFvp//zzPbzpTmLvl
S/TBdCYz83Q2lzu+sBRzx2ez2ZlMJp1O0dItc58tBHjefdWU13PTy3c88/9+EDg30pI98g2YhzgF
cPcBCOwgdrpCbp5AcDrBbkkxL8/3i9Bf+rUQgT7PLj+7bXCa+bpH8BcTSSHufUQCLpH6cCoBH2Dx
bg49qfaRx86tHxciu1Mgfx84kp7Cb4i3yu4MDxw7gVMeQRiakKCcWL+NG1m69PX0tHw4MzmVFuJD
D8i3sNf/2jccF6ZilVt3JqECNzuEKCYEQfBOKgZJIpU6ffcmP9wNl8KE9qbGBAexR7xCQigqu2jl
anLCnY5siBuxJDJH4SX5RKXpqeLG3caycu7cap5DUgD+jcXQ+Ah62eIg4WAl0Ofzui+mdPvxwqn3
ZVPnHpiYmv7loLbPIk2T5QvTj0ycO/fpmfed/K3jxznXxbu8Xn9fpT8ciuSlSQd75Atfmv5SRBZw
bh7W5eZBmim7S3OVIw/7gwdeuKvcz4/fK4WKff1PHPL4bj70nRK4XIplMXYbmXv/AyyQa/aigq/g
KZV4ODUrBQ6nc59XIvbS8C2aBeNiJs7c0BwqRKt4MkcPg49+8hnwzLiE0EW/vof7zNJ9KKianpIP
Zw5TnmM5HGH2ZzrI7kd8djb8A19/zq8VgXr2f7aflaDZzdpN5XYulIOcUNjPM8lSCiZXYuVmDnzT
W+QyqZWr3/pmyA2ePG8+QQ+p9sdd4ThvXmY3wxk5z3nIBlN/fAhO3kJWiD0ibfDe/ZQ3HXW7uYuy
4tzd+2nKTTMz3nhuepCdLvbLL880P52MZ2c8NJPiz5fm7hb9tvZI5MIn4q+G1fbTBdl2cM3mvYnJ
3RxHhUzcm34t+tti3LUzNQyzqRvWv0XuUFHCvQF4GPZP9flLTPHj/S7eNwm00DdFg0eDyr2kbKTC
Xc6u7iC2a9rhDwEegoPyldoEE5Ox6fI1S5e2Ob0/bLTjPNwj53CjXHu9kt8vwXNpksoG+9fd7dB/
F9k0GfAbLbQoH2BGRobnLrxN64e5kmPFi5WbW9XX3bVy9XF4i0eaMz8AqGilcHI8L5iX5dIm5zk5
EPBXYA/AG3vXHhGlaP5IqFLp83u9u1xy9+gfnDkL5yYmL/wyodbHXv3Z9rNGbt8Cp8cUeeDki8EJ
kIPvKZuuBwEi/A8GoHySHfZH3d5pNq2ol/x5+QKd/Mx8TmCxCZl8f+JPWWmiF3nFa0p+9XoaBshJ
0OJGWkM5V+NyT1UFvgsB7sIl5dTSpV5Nr8k14+UrW1YLyzn/7+Q8rCjE/WEPndnndwiS/kzpIx69
/M24z7C/GyG+5VjKKCmcfNg3g2J8aOWKg2CGcxel+gJ8w/rTtQVayfNt8bx7FmiMLfVsP+uJjbDp
JIT6387yPJ5ckeXU8tw3ktkI75Kvn7iTSYP864P/DRVOXlWSy8kMcOy2celn+xJyG9WltpC2Abus
G+4o0lJU6eh5BZ6UO9hL4z5POh5TOkWm9bYUCyUm3CgPLaO06m8YZGd//todUskdSfXHY0tmYFfT
a9K78DLcKRslO5RSNPtj+tbYbwKQuXGvlIo7BBHuKN4sXat2DZKpvghLbkqIZErxSb1/5IJc80tR
vezI5erf4SkmWskZs1go/SHkkb6Iedk4d/dtFnw8CBMw2btjpYbjCfHD6czs4/ni3GuE9G/3vXBJ
eHDjxg0bro0pfRW984tFN2zYdFF4yyWvu6xQse8fGf128IkfTsdyoVLotte4Mkgzob4AlwXfFMDT
D5SPfuf80OfAO73p6P2p8BfzlTmeU/tH9geZyOQhfclE7G8hmi4fypA5iKV/8h88EOZfG2FpRDNf
CWUG+ekRuX/kEI1hR2urBu9/+erM7IuHeK8U7Tub/7v0J3yD50Z8ry1VT6uRnpYP5z33R6Ro4OxF
t+x7bEMxmk5vfY4VhbEvkc/43LMlB4MkcnRk6+Qf/+fg1IYizPvPs2NK3zk/l74j+8eHtP4RPvKW
b914r68clAaKWrnaH5Z+epAbuFVORzlBt/gyD8rPEco+pV9FW67wwaKW5/ycNNefqgjwzJdWSv8I
nxPuL3CiuzQ/P172R4uuLW4yEOLeG+8Dv9pXIVegpZr2XQYDbhIinmgklgqUK/PzksQVC4XcfnMx
NI2LDzHTcl1fGoKzO1/OuOeAv/rHFwbDIuSDF7amI+kEDJ0egtG/+fbW0+vi64VzG/PsUisBw6e3
J7xTg8ktZyJQSQ1yvpQgDnkzEL3+voDyZFgkfBIGP3R7hN/5NPjKUxFUiNYgp+S+g3kQP/mV5NBE
BEh2/orn+5buTRE9PT0fDRRvwzQMzQjBs1sye0eu/fk8jYiffDANo1df8Yu0fQjvVHTnz2ikktqS
kbLrlJbKkWumo/JTQZl3PJsDqX9qUJiMBM9uTWvlCqS+C7D+7JCcjlr02J9YCZIuNQZtWQ5hynPo
zGVxiB2/dEWNXHIYF58MljaVuHlm/JXhbT9flEZQ9HefAf62j4Zcj+y6eEJo0W425VZ69nIllPTi
sL5mRqnyY9sixrwylQR1nca+LxbFE9ccl1ewqTz+RfRb70Li6ye04If3Pj2MAtE2scfUs1a9NkvU
tGk5PQkE/Vo/+ptyeTm2u7GtNXDMO+wYCVw8nfKbI1XLlbzLxldY7EI43t6BjF195pLUKtCRuuvz
hk2yqMz/zs/K5USHSQ26OO6dT/EVNzcJL23r6C7fnff02vCiGDmB1gjSHH+Fa9D8PfLOdh++hAs3
fmD36tORGm0uvnG+XKkwWWG/y38Ag5q9YjON8n/ydW4WCHx/W1RYeG7xfV8EWS06UmfxnfjLSmkm
APPrJ+LwGwkXx3PZEA88/Eu3rVrUEQRZnTqylKDfAARBUEcQBEEdQRAEdQRBENQRBEGQhWF610Ub
A4KfGeoOvfcVH4pfFUIWX0dqv4DWlnig0vT8CVmkL5cjiEO7hlL5+4fqB5Yprd+g3tzUTfLUfmeU
kZ7LEcHrgyy2PWIpcfIHnkntZ1otG0ybTTsj2IpA0B6poYWqgLXF4faPN39kTdsj1rtq/RLRjJE6
RcFbsEVeCRpoCOqI0ZJxsD2ITd3BmoMg2K5BumWO0F7rL+q9HCGr2x6RS5xmlittfKP0EWoy2Ill
gIS8imJnSS838rDZiSwa6DcAQXoR9BuAIMjaAnUEQRDUEQRBUEcQBEEdQRAEdQRBEKR7OkJNfzuE
Oq+kbcRBHaLFN1YQZKXZIx3UWmIbirYbLw5qQZCVhNtJQeThqdrbNaqbADAGrFJDMIwt5iWqvZ9W
HT5pvLBmihcsYcxTAHPC2qrqWFkcNYsgK0JHbByQWLyNqG0PyxrD/4jpJVfSIN7qYv3P2Gi3CR2d
IEhv6wjtpKVhs6XOq5H9G/TEYdpgFwRBel1H9BaEWVBoi90njTs97IWkhQ4Y2kkgBEF6oH+EtG+I
kBrZaKHtQUlTVbDZBU0TBOk1Ohs/0r5N0MjJYAtPddEIQZCVZo9orkUMBySkulp1PKLM1fgf0Zc0
5yS13aF6EJO/Qd25if6chtCaCEndLrXJIgjSA3Tof6Rpq6WNRyrmxzcIgqzA6uDu4ABbMAhQExAE
7REEQdAeaRl8Tw9BENQRBEFQRxAEQR1BEGStY3peo431cure6eDrJ7TuA3vqW8POEVHnHFSDVXcy
PzqijUaWmNOk5peWEQTpqo7Yv0jb1dEdti/r0ppR+NQhKLXsVRtSGf3mlE2zoGkREcB3hxFkMds1
lFJ9Qg1vZtTYwOapaUdjB9NGSqlNlBSoJaJqCtReVgDqtAOa7mm/oyFDNYEIDrlHkC7aI7VWg8Wd
CLFzEmLxU+LoScS6J6nxZKKNo2/PrKn6NCLtagqCIEuiI00hzTYuoFJXBYE6pWX2aWRVK7D2oTTJ
B2oPgiyijlDd4m+tomleAmhdDM4raAt1mzROEizv/NWGaCHnKCMIspg6or/f215Vq+n0pI1MmFbi
pS3v2VFglBEEWdZ2zeJBWzQpjJ4VJzWodatUtyPKCIIsqo5oAzFoXcOB1PhqrzoOIVDnqaTGQaul
bhsOTnQ3J9Tcr0EcDAwKxORJ3tryaux/TfdpT6oR4QASBOkaq+Z9307tC7RLkFVVoJeHVTMuvtNx
ICgjCII6goKAIKgjCIKgjiAIgjqCpwBBENQRBEFQRxAEQR1BEAR1BEEQBHUEQRDUEQRBUEcQBEEd
QRAEQR1BEAR1BEEQ1BEEQVBHEARBUEcQBEEdQRBkAVQOrAQd6Q/qc3kAMTpWv0dM0mZESZ+Ninh5
F4aonUrROLuLjGRNT2xwCcfUTTGtLMTGaiNR56OdZGNMjUGKGckHA0HLsti0cBnnTIyymdFAf3Q1
FxR/6uP9vaEjPFWpnm7TlcrntJkjYYheJ273TgKE5b39EPW9IwSQpMfUS98fzR7P8iy6XfDNjSgk
nZYLgcZY4V+XzHql6lQ744uWnrTXe5XPlJ6Xo9f5pep2kzwc8Gx/VZ56ktt9yepUXuW9KusVIer1
yDXf92g7eZhUZpLe7d69rOj4s2J0r1aE3lrizMve68SonLOAUmTDpkg8VJUP/RhEf/T1WR8AN15e
vcVFGpqA5PgyWiR8tVRGI6Pfmv3VR350fERb4fmntLGR4+eVafgrMzN/W4lvzb54GrxDAwef9+Uq
rtTJlw699Mph9b5xbrD88oe/VQBXMfuFf9g/j5LQEXeUcoO5sd2ugofrK+lT8LnXR8KPH16s9KDv
heIZMVpNb6BEbz63TjK2V3lm7Lnsh1lG+iLi1rOvnjCmjID0yBPZA6UK/6ODc3zfTX/eTh4eUtJ4
4ZRr3dMHSvDU/dzAY18rKhvLhax5eeCfb78tvn4OMheHSX+mIBiR3DmX3yJHYhzDHRPrHjg8mDsc
FMOFlVQCCm3cL2Lz0/Lk0dhcD9gj8cSVHOy4MhGJeXm+X4QDpV96ItDn2eUfZftVNLtE8BcTSSHu
fUQCLpH6cCoBH2BxbA49qfprj51bPy4M707J8UEkPZVHSeiEkBSAf4NrEoIgeCclfQqwM0VTuxct
vdiURxCGJqrppYQIDxVju4ndn+fheoDJqbQQH3pA1KfyrXHSNxwXJqTKrTuTLOzNbeZBLkOPeIWE
UJTgSqFaQic4MC+nhiMRYAaGn6ZOSUPVKhcuDIBi1BS1Y5CK6zLDQoLdCdm/VcoovaDO5A70gI7I
fTVK25SWAv7xzXCLK9r3Q+D6PjTxLrZFvQhjUwKMQwlgHtZBpeytsLL9cD6z/o3ZbETZoQTuiBYX
J39lK4aa0AH57IwLonBcrinzsF6fQuWYrz+2eOnNw0fkElEy0pNvi3CXsb2mrLDSsgNycgi/PpVV
QC5TAhzz/lX/hpKgFYtW8zCuliEWgzs5BGKlL7v5pGYQsyyZl5lSgNqO2lqaqd6YM08BbJTndmjH
UEoKPrd3DKwyuKogV8UH2YT9ksvWR2LVEUUsMnFv5rXob4txbmdqGGZTN6x/C7s2auPyDSzA8Kap
Pv8829fT7+J9k0ALfVOp4NGg0iwtGzFyl7PiNIjtmg5IDgT8j7DqENk0GfAx0dan4Alwb0pGFy29
h+CgXCI2GekxI2Fi6weN7TVlhZMr6j1yiI36VC9TFSimSSob7F93t9R6HiqwR1UoFsOtLG7wFbjP
aduvlMumaRlC57coZkj07IDRqhFp/24OJuRZ+Rj87BiehoLni1NvB3jjarVHgumEoqjKb7n6SHhL
K4yf3c/Dd9KDxRHhxf28q5gFMf8LV5zPQnaT0ldSKkUKkPvUc3lPNprLFUsDk6dOAF/4ojv9ICff
McCf8mvSIYcGl6uEstA25e97Xf+Ucw3mcutK//MF+Uzr02Lp/T/wS4uV3uXfDM6BkBk9rKcH4TOf
+4kpP+ZAnkwkBwH65mfAPTP6oDaVe0woi8ST+UkuJwT5TOlJrtxyHiQ1Db8cw2gmmhuZT975tQNq
9S/nJDAvf/nQlowyMx84p3fowd0THnchFzp2SLbxP/XcX7BjeIiS2cfCc5Of71ut/SPeSfPST5ZH
LWvtkRn5T0m2K2aAiwO87iwiuIgAABDCSURBVLM3JTawKadmNgWsEAt3FGkpelxefgWelBulpZTP
k4rHlE6Raf2wWCgx4UZVaJ/7LhJ8PAgTIMwWb5auPW5MGV+FGxYtvRsG5RbrtTuM9PKnt3zenJ9a
iwRehjtlo2SHPmVrp2VD4o8GWWbJ3LhXSsVbzMNmI40LcpOkFJXLUYSCr9o/YlqOvE+TkfCUv9p0
OrDJJwjgebM8z0qpfAxKAeeTgzC5WsdKZV4HWrOG/cLLZHRZv+/rme4XYGyn6yfvPTVUAP/EpT+8
+swWPlMpCjyvdgULfAHy7plLzrDLyK40Gd+chZj41G4/50vH5QsaOLchMB2TUoJsikROXopPfjvs
+TzDLkXkh9u2nv3c541p9F+2bT73uc8vWno+KVJ5lV1RLT0pO8ja2wc+aGyvIsKmiV/tiIB/LgLH
L5rVp/s+vTX9nieKx97uy8HYFZF4oCwWSFt5CJ7dmva/5R+LcgyRl70kNaRaEYI7ry8Hs/1HdsJ8
uOIW5SL76jCAnK5u5p+9LF7hB9L6OfOSh69PCkUY/a3X0ZVUANr4vm8+ILdpBtmf5ZKRmnaNO1sc
gUO53/0YHTq9H37y9anvnWGmonc6WnKBap4Gxzfn+sU7J7ecGYHZzMDbcilevNV/D4Tf/2zgb+Ud
pg9Uzs/xf/LkiGvnOFQCr42gJHSEL7U1B+Xb7nrrhcdGjKnrljvnI4+OLFp6F8Snzw2dM9K7cEs+
nU4fLRnbqxz82Ax86YVxuPB/X0sOZXh9+qt0qPhr/+98LHx+RPz7V0V48v7fyxfbykOhECrmE7c9
KEyMQOlTn+0PzfDKtrefl/Rl7yT59KfzhVT6L8ZA/Ov197CtcrpGJEU+NBku6uesMH/fuYFgDn6Q
jKyoh4dtPPcVBl05ZYDoZmm5csvZqp40EzGmErNQtlVNx31fLIonrjkurxBP7JGNVtFvPWLxskkt
+OG9Tw+jIiwAceDYjohlOpRY3BRjjw2b0msFCQTLlDH2ZjYrHVvAA2o1Mna4x/VsXDyd8puXa6tS
OF5/7rxq6YtNsPI4dvWZS1Kr1B5h56tPfvIbXr6eZK7tz2uT1q3DyIkIagHSFfwVroE5ceSdzapQ
uHDjB3avpANuS0dAHJpaThnpQEcQBOk1HWFCm1vO59r4vi+CrAbyyzo8BnUEQRDUEQRBUEcQBEEd
QRAEdQRBEGRhmN5/0caF2D1uovh0uClUOXPUOIcUyDLnp3ot1eu33DlC1oSOkBq9aEs81rzSUHV8
HtGrMDshy3tOSPWqUHMOEWSJ2jWUUrnwUX22doNaNtVN8tR+57UFsWqq/OuVequpCRojyFLYIzX1
gOjVoXpbtWwwbTbtjPTcacDLgiyPPWJ7l13ALsgyKgjKCLI89oilKNosEc0YqVMU7MjrqXpr6h1B
MUGWU0dq9II0NkQIltfeEzS0SZBlb9cgndZeuty1F7UDWV57RK4DyuMGoj5yMEok0cYkEONpBKmG
IUDXcmcJrRmfsfyNPFpjM1IcQYIsFuh/BEF62LDFdg2CIGsE1BEEQVBHEARBHUEQZKWzPN+7WxVP
diiO5UWQ5bRHyGqogARVZCXfA3o8whVwzOYYzfaI5qViIdXDIbA6lEEfp00a5YtA7ciH6lpil5zD
mAha43xDnasdU2EboDpPbbIDLRyEORjFEaXImm7XdFD27d/6pXXj6e2j1rdY9tBnHNxnOCmXsTe1
7Or4WrLZX4g+r0317NQGdEiamLYqbyJRfF8AWZPtmjoHJJqXEdW/CNXWmbaYlrRwAIYzEpNBoO7T
TrWqDqa1y6ORmENlbjkps78Qfb7WhwihFlOuk4NAkLVjj9g4ILF4GzG0oLrGuF+Tap0hzvd8xwHa
lNTVPOro6pFakmtWg7tSmYlDS6h+tWaJyOPjUUawg2SV9+G4W0yItLPFyauRjcJQy7K1X6K+wVGX
Tl3mmzU9qDmxxgfWzKBwOAhS484QGzW9SLcvSfevMV0BWXTQkapz0Va0hXZD7EjNknqw5rpHoLUb
unMPrzk06agoNUmfOOpoM/MLQVZvu6a12kaclzRPRy1LGrFWQYAO2gK25kWjRyWt2yPN8tI4Jr2v
FUHWmI50t6XVSBNIK4EbK0GnlipxSkafJ+Z+n3bskc7d7iPI6tERbZiF4YCEVFerjzCUuRr/I/oS
0atgvd+SVuTJPGBD67g12lsUzJW9oUN2G2cbjU0cQuuTNCUNpFVVoMZ5MBpo6HCyB7tHnMcLtXtP
JUbx6OJ17m6nqJyxBX1UqfYMKVNTXB36H2lanRbtLryAiBeaJ/SJv4qwHy/U/uW1xtO14kG7+pBP
j63jBnZtBHURdTAuXh4+shJlZMHfk0EZWVUyUjdeqJN7tWWMURcLR3fLGbHJ7EIiqI/IvTiHuGjV
jSzvxUEZQRAb0G8AgiCoIwiCoI4gCII6giArD/P3hRbyraHl/07RUmbW3MdqjYirfUvEeVgmLOiZ
WDWSRhFR5xxQW9ckNus6czLiPEVWJWa/MKZxQkA6j6ej8G1XhIXE1mmZrougNiLr+JEGvkNoZw/F
aF38tJlLICf/IHUeSRzWNRjn0cDJiM0UP7ONIAto11T9jFSdiUC9yxHDT4m2Q72nkpooq95JalNo
7taDtLjOUU2hsZORukfjJqMXQZCGuO3v2sZd2fLenPlX3VHbZOetpCZKdaA9sUmhnZt+QwvBzqLC
9gmCLL2ONO9uabZxARXX5DzNNi1nr0YW+6PL7osQBGlXR6hu0bdWBTUvAdSmJeG0grZgTzi1b5o6
gDWHRGME6XUqsYRl2iL7vuq8e2jK3wP9I4Qo31Qg7fUNaKHUel37UQZiXUNI8682UErrulnseywa
+SXA/g1kMeB5l/tAF+J5BwHPN9VZfWq5z+/ivRH7kF+YB3fYIdb3b2gjC8KRRdKR5cPiuoy0ojZN
Wy6kqkV2gwacpgjSCG4gMXBjdGFxeJkMjJyE8ri6qE8ttsqNcXdadLBjIH/KIeaTlTaykQua8tNF
HSGqHaC+1mt1mG5901df1lyOVK0Hoj6IqYuyZpFof03tHHsTRNmgPwiqPqrX1oEl5UYmCTEF1uYd
p7T6WApB6ioxFzkJJagIvJ9V873Ex/cZ28KeXWxBGGXr8xBhewBIXn5XCCQP72N7e4lXnlamsrvE
3X5wfcy3yy+xuvhxmPS65DmTXH0iwrsi0O/hAyygGldMCQ2Xc/DeS8Eb8bkDbJ0aswyLo++nnJwn
bx948yy5iLJur1p1fUe8Pj0dNb6Bd8MRryug5qef5Z1F5Av37epncflcfJAluMuaKxvzzNKO0hb8
DOWveZ22obrGWK5u9Osb/cqCv7pvdaNp32p85t3sW3Z+I1N+S4r+mkAFP9RFYM5wddnvh0ZTLVa0
TRDbivO9L2x1B3IkXVq3T4B40i+6BnPqJvHW/mNfzsG6f85D3Dvxd4fu/T+8eIB7cs+Dub6PPuW9
swiu4oC3cFexRPwPbHNFCq5S383fCbPV3sK/T8x86EzBfJ+fBa4/D4E+WtlzWFTignnvzLv3FYGb
K5z25V2FQJL76eF534wcs8xd/NSdwVKR5anfl4M5AThv/i7X9F0nJWX75V+vUF5NR4sPPBPvgXMf
2a/kp8//9Xv2HAaY86ZOX3zubdlw6plD5cK37gsVVlK7ZuF0uz8EZQSx4/JrYrMDCUgJAt0AMNGX
9vMlMTrK/omRYQniAPHvsvVchPsLEODlC327h+NJ6aswwm7sVw6IdL8EQsU1DFdywD2e+qCP1XHu
YfEJT+LLRWvbR4BpdjeLC8K1oMYllh7bOMpimWC1twJXBlJ+/jp5nVs1GcTJdCT1XmaPTARoHDY+
x1Z9R5zMROh71QifTVFBS0eNj6UbmSgODKn5SSWGhT1snZRJrJ97+ZephDAsvjW2p1Bsxx5ZDfix
jCNL0D9SPHIPq7jhd5wrCYopAW73tffcXzz96r6RfPawUADXo3lwCYWj9/39fd99NDV2COA3DgvC
Ea4E5bkCHCuWQWB7sXnX278L/sE0uN6+Z8J9gHeVzMnc9b1A+dlDYbj6VU8Rjt7L4jp4/tuFedak
4oUCS7YsFVg8d2jrGId4piHhiSLwHmZCZHd/F7jde1zMXgifV7TA5SvAQS0dJT6W7neP3rvFVVDy
8+UjbsnLDkhe7/0GlUYADp6QivzvnVhb9giCLAXnPbvZrTyfea7wZ5zSVwEVbrhYnPvxXAQSFz6V
FmHneRAvd8Hu6cAfiJPwBhbmvw2elYp52UoBkDwAZVDmuY8DzCeYZnych1xxLm/tH4EkvCu6Y+Bx
oQKw+wKLawKyc0yIYJiFfFiJqwz6OtkySIgAo6BsZ+H/CkTuL59ISiAe5ZTtGx9m+2jpKPHJ6e++
cDYjyfmJvm+m4KmAkieuzMPLLMT3krNz0uOAOoIgXbdHlCcim7jjoz9MAYybq5IYjVyRBHh+vbjx
5xVxNJIcHMjHiCRK+Su2iyDJtowoSUyFeHm+DBVJHCt6ZCE6vj4swpg1IXEwGS89+0qU7avHFZbk
WFia5ffJ4Vle9HWM+Ju2isF5UPMEfEm6KM4NbxggGzdqAsjWa+mo8bF0pViklHhRzs98FGKyWVNR
ROj4m65meduxLsT2bXI6Vl37n66kPg2KHTArFD4od8SJQ297zpPP+t0DFDx9Ka3mxzjoy0B4Zuev
sqFX1wM3x0H09T/nAplourzzhQKUBqTKn90egSP/iZ97x79SgZ+f98wIIDz++9HMf3zWbe7RdMdh
vT8tbph3efNk0l9xsbhitMKxnVia7v4UCw9CIBVLlTktYDB7xb/+0YNpeTtrzOw4FsizeLM3Pjx7
z5/Km9nOzOxQ0pHU+ITH33Lds5e/lJHzM/XJe/nilbfvZnkBjz89+nvDx0rc5MXz/AcPrjEdWWGP
WPB50MpmbBhk08KKNCOPHZNeHFb22BapWXfxzMkBJYx4YljZAspUje/Ngl0yLA2WkjUuuzShmq4W
3zZttZT1mbsO1XSqW5XQcn60lKzhHXJlqyML9D/SQYUwPjpOFjB+vfqZGLB+DLPRATTwMUKJw7F2
5uZE28tu5+aZpYCuC1Yh7qC4xCn6XTDHFxbzkKqzpOv+R1qALPSzMNaQjWpmA98jLUmiJW7tJeWm
bk70ZPTArTlb0WIw/iOripklv6KZWMWzqIMqu+R/hFqDUasfEu1HzW5J9J3rnJJYA1JTzKZsWVyK
6BFqqTjWTEffIzUHThf4MbNGnwmpWd9iZpFVhT++1CkKqfTijs1esP8R22AUbP2QmBarLwjXOiWp
/Rl3ZHO2bJsjdKH+ELVMOX/KrN79WlN7q4lB0TCzyhdQUUaQFdBU67Ax0nwtab4HbRoPaT9PtR0+
xKFyQwsGgzWG2jpPzZscc0sb2R5NMouNGmQF60ir/ke6/P3rhg5MoG23KA120z513mYMxKYzpllS
1b7UJopAOrJYEKR3dYS0ejfs7v2ymSFC2ky0gZHQYq5rY3BsZdCmsTbLs4P3N4IdrchqbdfYV4Ja
j4iN9nC0OdrWnkY+jBp1VKhdmfWVlHYgN02SaqlDxTYGVBBk5eqINjJCbf6bKyqpGX6p76GFsC5C
/SpTeELr+kfqvLQTa7qWbBm5avlD8aQ6GMMIQqwDNGwyVaMwpAX5skRrZM8UugV1UGPQIkAxQXqd
xRnP6jisojfpbAhdx0mhlYFgu6aVNs7Kqiid1OtOn8eijCCrkf8PFPTWjSxWqkAAAAAASUVORK5C
YII=
</FILE>
</FIGURE>
<FIGURE FILENAME="Funnel plot.png" FILE_TYPE="PNG" ID="FIG-02" MODIFIED="2015-07-18 16:16:48 +0200" MODIFIED_BY="[Empty name]" NO="2" REF_ID="CMP-001.02" SETTINGS="SHOW_STUDY_NAMES:NO;SHOW_CI_LINES:YES;SHOW_AUTOGENERATED_NUM_FOR_STUDY_NAMES:NO;DISTINGUISH_SUBGROUPS:YES;SHOW_EFFECT_ESTIMATE:YES;" SHORT_VERSION_FIGURE="YES" TYPE="FUNNEL_PLOT">
<CAPTION>
<P>Funnel plot of comparison: 1 baseline drug resistance vs pansusceptible MTB, outcome ADR: 1.2 ADR by region.</P>
</CAPTION>
<FILE>iVBORw0KGgoAAAANSUhEUgAAAlgAAAGsCAMAAAA2Uyl8AAADAFBMVEUAAADAAAAAwAAAAMDg4ADA
AMAAwMD/gADAwMD/gICA/4CAgP/g4OBAAAAAQAAAAECAgID///8AAAALCwsWFhYhISEsLCw3NzdC
QkJNTU1YWFhjY2Nubm55eXmEhISPj4+ampqlpaWwsLC7u7vGxsbR0dHc3Nzn5+cAAAAAADMAAGYA
AJkAAMwAAP8AMwAAMzMAM2YAM5kAM8wAM/8AZgAAZjMAZmYAZpkAZswAZv8AmQAAmTMAmWYAmZkA
mcwAmf8AzAAAzDMAzGYAzJkAzMwAzP8A/wAA/zMA/2YA/5kA/8wA//8zAAAzADMzAGYzAJkzAMwz
AP8zMwAzMzMzM2YzM5kzM8wzM/8zZgAzZjMzZmYzZpkzZswzZv8zmQAzmTMzmWYzmZkzmcwzmf8z
zAAzzDMzzGYzzJkzzMwzzP8z/wAz/zMz/2Yz/5kz/8wz//9mAABmADNmAGZmAJlmAMxmAP9mMwBm
MzNmM2ZmM5lmM8xmM/9mZgBmZjNmZmZmZplmZsxmZv9mmQBmmTNmmWZmmZlmmcxmmf9mzABmzDNm
zGZmzJlmzMxmzP9m/wBm/zNm/2Zm/5lm/8xm//+ZAACZADOZAGaZAJmZAMyZAP+ZMwCZMzOZM2aZ
M5mZM8yZM/+ZZgCZZjOZZmaZZpmZZsyZZv+ZmQCZmTOZmWaZmZmZmcyZmf+ZzACZzDOZzGaZzJmZ
zMyZzP+Z/wCZ/zOZ/2aZ/5mZ/8yZ///MAADMADPMAGbMAJnMAMzMAP/MMwDMMzPMM2bMM5nMM8zM
M//MZgDMZjPMZmbMZpnMZszMZv/MmQDMmTPMmWbMmZnMmczMmf/MzADMzDPMzGbMzJnMzMzMzP/M
/wDM/zPM/2bM/5nM/8zM////AAD/ADP/AGb/AJn/AMz/AP//MwD/MzP/M2b/M5n/M8z/M///ZgD/
ZjP/Zmb/Zpn/Zsz/Zv//mQD/mTP/mWb/mZn/mcz/mf//zAD/zDP/zGb/zJn/zMz/zP///wD//zP/
/2b//5n//8z///9BjlLGAAAilElEQVR42u2dD3QU1b3H72b/h002uyQSWK08SLGB9iFqg0rw8Eqp
Ci0Ga468F8uDYx+cavuwFDUUn3lgU4hSBXlVCQoRjcLBPylg8fUIUrM+yQoCRZOSAiYCIbBhNptN
sn8myb6Znd3Nbnazf2d25s78PjnZmd2dnfnNzHd+93d/c+demQEBAPtkwSEAQFgANigSXM5Gvxh8
r4gqPW0GmyFiCYN/KRQyhZIWhBVTV36BGMLfhmHw/9Nf+qe0Em2gLRBWktj8ChpWXDS9gbJAWAmq
w//G5isTmUmkcwM9gbASUlYCzinow4JTAIQVT1nB2CnOUmFTANINLOGvOQanAAgrrSgelAXELwoj
8k+B2IpJUPlDeQMTSdHhly1KoA/VQSkji3by/VW9GB7KkOAv4q4JkJCwbIa42YLQb/3eLFqWHTLv
UBQmGaJHzhviLAZA8A5knstS8lg28DyZ4pvbSKWodkiujfzMpfW/aClcBuoFTjzXfPnJfcdqxC4s
rU07HJ27QFUZwDMF3XGfXPQxlsEGOYKMYp5X7a2eVyf+4N0AusooU6tLZMbqe8S0S7J4EgLfBUC6
AU8OmwMl4mHwWABrEA+etDJz5JRW0eQcwGPxzpKptK5M1L/yzHwChAWwQ527ip600C+qIh0IC2CH
piojPSn2valYIBaXBTGWQJjQAbVCgMXIPXiFR3yCN/J4d2zglg6XHHriH/45R+CjL1/ZBR4LSNNf
bbwv4rNVS0jwWEB6uAqeivhs1++/c1AE7RzAY/GZaTi5KThvCs5VnHwHPBaQDp/Wvh6cv6QOzNXU
/0c/pBsAljBdgnQDwAqNYYkFb1hQ7wRhASlCLvaEFR2hb3KKDoOwgNQyDfOfLgx9H1YSKnc9TICw
gFTQoRkxvp27cB0IC0jFYc3bUxLr+6qvME+TQq2QJywlsWuFlhIQFsACPbni2h8oCvngkCfio+KI
TzwenHcRMu98ZBo+VUfk1nMcIz8pnKDEOAMPHosHFizsioxJgqoLzFgrbyZAWEDieLxVkR8GYve2
vrbARytwbgEPwso8O6uNo37XnnclL6is6jqoFQIJcm1srG87Prt1Iv0PtUIgOdpeOhj9C197rPZs
SlMTbnuzPfixGYQFJKKrvO/+whX1G/q5wjZ9N+2rbnxIHywN1zWCsIC4tOdpVr3c0Bbtq2L6226m
DJxoD8ZZVUs68dxVyGNlkI6cfrSg4kXLs5sjv8txkOuvFPnfbG7P73vWN7ej5v0m8FhA7HJwh/38
yZlowq0hMdRwLQopu/cGPm8f1x2I8Vc014GwgNjx1UM3lr5fQpV0Dx2LLA0vhXzedqx7uF5YvRDS
DUAMyL5PFwTmP/iiMmp/Re2f3U4pql3fjX++ATxWplD2u170l2ptsx6O3g/WjXcdb0Mdx0boyrwN
hAWMzoTspeMYv/SmfULEt8xzhVT89UH2yPxo0UYMW8BDrTBzXH3yx52b6VjrrSglnf+5ws1vTo4o
Bzdd/syKXVfdEGOxyfRP0F2f3EW9nIry5WNf7XFQ0RMTR0V6rMBd6GgjVKw8+wF4LClT2K25Qv1p
Cq9E+bJiSdFmwvLM2Nobov002B4rmm866KzHrTsH8FiseqxT4dMo9b5dS26M+oXYnoQGYWVIWIES
LtWxmEiHEWqFQATb5geyDimuYHU9xFgSjrGuhE+H/U3L0TTrdeahHqxawIPHygjzV8XzVKY43yvL
cwgQFhBObVFFvEVa4i2wfKEOhCVZ7NN9f5+M+PiBZXEj7+K4667ohVohkDTQzzuQLCstiVzhCSxj
WQnCAoIc2leUwFKJ5EeLmreBsAA/nUteSyO1Od3uC9rs0+k3xqqN2HRuBHksriGnPpLGr8PvPu6o
kTVhctMQPBbHWDxVCS1nSmipFUVnoVYIJMMo/WPFv60NHkuKEAnHRMUJr9ICwgLqvYkumfCCunoQ
luQxb0z4/p4s0QV799VCjCX1gvDWV+em+NPio+j2o9T0rsgYq+CcFoOx7sFjcci6e2ak/Fu9vkVP
EeXuo/W/ysBjSZs0Wn0Wt4RPw9erBGEBCTKizXtMYUHwLmm2JdUwLzkBbSVAWJLV1b7kyr6klv5w
HQhLqvHVxoakAixvUmt/ozkfhCXNTMP8yuQibFlSSxvXCL0FPAiLG5qnlif3g5HtsezFdjv1f3SU
xX+wqhlqhYAEAY/FSUEooq2AsATEuuRv55mS/oX5QQKEJS2MzQ8k/ZvkE6GlqnoQlrQKQu2a5G/l
FCe/nYaNAh5dANq8s8+XSxcn/6PI8Qrjn7uG6mOCbQEPHot9fjMzlep5Cr+Zu0a4XRtBugEAj4VF
gJXZZ0prhfqg4XCMZQtGUzYXhRZirJS4/kxGx755d+UxgXssm8FgC8wbKEAiKXHo+TWp/dCU2s96
zwp0rPtAjOULpfzxVFhYBTFWMpDz96Xo4Ud5rjAuBbpWQbYnjRpj2WwgkdTY+UGqkUNxir+zVnoF
eSSieaxR5gAukUj/WEy8ZaNgXoBESOcZZRlP2+Ul3eAL4iGST5i1aQwNnsb4AZa1ArwbrQi6KENo
qQcFYAp40FRetlviEWAL+OHMuw0Fwiyq5AOJpVAjnMJX/Yx48LjgfFZWSLnne2VKQJBJ8md3SmU6
ujKl8Vtjlb5TuMIC0qRyRTq/TuvB1NJXVcItCkcBisLMILbRv8BjsZRpSPdmcLppTpIEYYmRnekK
Q5auMOcTICzxcehsuuORpFsSqkZrAW+3+x5QtNtBWBhmGn5exXtbzteeH2Wse7qbrRa9HoJ3DFk5
dQX/RjgfiDoiuV0fPgWPhRFV6evKlPYatG9AugGIINX2WHEBj4VtpmEeG/WxYjZM+YVZMEcFnitM
m+zrFrGwlhSeK4zk/zoiHzR0a8Kn4LEw4XBzJSsxCRsrUSHBPHUPMVa6mYYpKfflzoU1zog+4On8
la/L+MzGWAqQRpoISVdI2agqHfERracWfcYtAY8FQIwlPMwJtYOy6BS2b8VJJ5jYMokwg7DwZ10i
fW6Tdw45vGc82phZCdYGCmj+rSDuRkO6IR22fv1U/H6ELLt0DmWN0pn1iivGUpMcLNm048GDx0BY
mNcIh/Zvir/U21k+zch17oEYS+WwJSy0v/bJA1AUYs388kRaubuuMVN1zKZ4MtasMp7cSICwsGbP
8kSWsjqZ6ZmuWEux2DLZelwA/bFBuoFzlD1MNGG5YxDSDUD8AGtlggtq85iy8PsZvFm31QzCwpX/
fC7BBXvk03LzCYtX1R1rKROrxqn/me/+HKBWmCLbzCcS7bGYVLq/V/F29tcvxIyx1GSWQnZnj5ud
muETp5tAWDhi/s3RTQkv7Bq4oPWSf4i5zCT1OPLQtt07VFdZ6WHb3PXuLigKceRVlvtp8Hb3OGcr
Z1/2TGanxuC4ALVCgI6xCCYroXe5RbE/4LFSwcJ+BrJzjN/VDLBnJQgLM4jH2R+FsusyM23tYk1X
ay0gLLxYd3Mp6+v8sd9TeQvYWmNJ+U4ChIUTh/dVsbMi+/Tp9un0CzXfpmdUsIG9DomWf6OD4B0j
yIm7Z7MkrJBH/nom9OtUre6bnJ+WsGfpFP76gIc8VvKH7CBLugp7MmvSNYOz/8l3+3t3jLLw9Fb3
zNaZ1MuVxC21Ongbdg48Fo+Eeqy4/bxPPxU+hXSDuDBzNHaNjJvVHqoDYeGRaVj3Fjcr5qinSPX9
POUcIMZKDlfBGvZWltTT74VXwqeJsUN2gZ/hfcFjJVeyNFdhZjFfT92DsJJidiWrrX59aSz79LsQ
2+2xQqg6B7VCKRO3fyyoFYo4cudw3fH7x2K8m/0TYdkNwTsLmYblJ7iLg+M+V3hFw/yl0HL+i107
wGMJmHUzOXysSsah4VU8jDsHwkqYrapKDtfO5YgnpTPXgrAES/7za4y42l75YS0IS6i0tpZia7ux
9QFIN0gUGP1LmtTlc7yBFo7XT9aBsASIZWcDx1so5nj9J+7P7FP3kMdKiOw3Xud4C+z1jxWd7W9v
zejdaPBYiVDbzHkiSMb1BpZOy+hY9+CxEmFo/wtcb8LB+U405p2RQ60QgFqh6CFgT6Ao5ADzL89n
YCsmRwY24mrMWGEIHitupmFdRSY2k3AeKx2vU+7KWM4BYqx4rDyXkc6tE828O93qNMqQ2r17MnTD
E4rCOBx6/62MpH8SzGNdvv2RRW+m/njz/mLnwcwcNxj9Kw7qDI1Pn1geq/FImdbZUJb6xf7aWSgK
gUh/deRRgn4tE34xAsF7TOpIIVnjPFJGh+7jyxqcaaQcPCAs3iF3nhCSv2qYw3gq7Zx0lLUgI43+
IHiPdXGf+jBjTyHEz2MRqkdu8c/+od7dn2qVombX3FPbQVi8cv3X5zO2rUvquIqwnQnUBy/f/tl/
p7ylzDx1D0VhjIJwX0PmNpZAe6xgbOWPtVKlFzUjEBaPKPdksD88bwLL+GOryw2PplWMGPdkoPU+
pBsEQmKZ98aLaeaxMgYIa9RMg+NXArTq8pHcnkfTb6SwbZmKY0OhKBwF884ZQjRrfFlPGQuNX2Zw
fjcahDUK9f8mzMcItXezUQ6WvMf1WPcgrOhsPVue4Rgr4dCblc0tvWUtCIsPcv6c4efpWzK8g0/P
hOBdbJDKlGuF+BDdY9lsEo/cuVx5R19blE+9md/LOiLTwpK6l6rjsj+p9uxP32yPUnRkfjebdJkW
lsR1RdQv4y7AatN3L3joWKTP4qEkrJ7HoWce5Sb08K1nCd6EdtXt585f5XVPRJufO7ppM//7WbN2
897tIKyMka/grqvRDsuLE6nJ5hctzwpAWfvLBjl7UCRmusFGwbxIiS7uHmRpz751om9mwq0j4ywT
H7tatSLT6Ybh8B3SDSzmGfqu3BSYPzNuTFjWIW4/76JIN0gYzyHu1q20jwtE7e3jusOzWcX87K55
ZSZjLJsLuQKxlcRiLMvZX3PYunIz4Y+t/LFWCFz3j2Wfcc49w9TqHjEg1I5blnNTU4mebqCRpsN6
/CFOb+VMuM0XWwVjrZCYhOs9a9HrW07p9SM/rljMTc4BbumEsfXsFo630JbXPbHteISuOCd0NNcw
ak9UG0FYnEdYvZzfe27XXxnXnXFdjS4s5JEpQVhioCObB13FEBbUCrmvImVkKxNc0XRl4nG/LRzc
GoXnCkOijZcy8xjhpmgfxn+uMD1iDROc/dcm8Fgc+qvFfA7LW8zjtitO1oKwOIOo/x2frdw5b49l
txdPp/6jfVVSXW8BYXHF3guVfG6e6zyWnkljtUSN3UtnsD4iOdQKg5BK6V5VBDKCsAAcgFohg2dI
Lm0hEK6DNSAs1qnreXc7vxZkpJ/3GNTc8ulRCN7ZxlJfXcKzCS18H4NlX7GaHwaPRaMYv5xvEybx
7LHQ9qfn9LFYGILHouML1dO82+Dl3YKlu2+CWqH4ENCT0OSazdZ8nR08Vrr+ShCje10SzKG4rP1j
nu6IKzu9wwIxFnqGbIKryx/orT9WQ7471Nsv32ndsM0FwkoHc8f/1ICkGA7cbduv7+31pR9ynYNQ
FKaTaVhbYRSCHSZBHI0X6+tcf2FmVQNQFKZDduEaQdjBdXusBOWwrv78NuYexMUn0zrzkvdYFVXC
sKNYGGYsrZL5E/A3TYd0gxiY0CEQQ/QPbvTFBrkD/eCxUsbTKRRLZEIxxH6+YHU+Qa52ppfIknaM
VUsuFkqN0CGYg/JrtNv5hP54b3rN0yTtscyLq4wIGBl1erYOGAacaTZ7lHKMRay9eQXoKMr19ttD
6TemlbLHalaXC8cYk3BMKf2IhVEaoVYoEKB/LLHQKSxzioVlDgnCSpUN2wRljldQ1hTMJ0BYKWYa
mssFZY9MUNZYp64HYaVWI6wXWKZBYCOeVJ1IswW8VBOkXyxeBBWGGNTUr02vD3ipeqyq5SCemJRW
F6VXtEO6QRhIY/QvsQdYtcKzqUV4JtWRIKzkWH9CeDYVC88kdzo5BykKq+6LF4VnlFd4Jq0oWgfC
SgLLzocE2GGRTIBHatkzZhBW4jhufkCAVgkxdi95by/UCgGoFfJbI4RznpHjJTVhEQ+ahWmYSZhm
dd5KgrASQYemCtOwFmGaVbiqjABhxcfsqhZoK/digR6xCk9qY91LK3gnFlUI9R6hYJ4rHAn5w+pU
+r+XmMdaJth7zzKhGqZM7W40pBsATpCSxyLr4HynhKUx+d8oJHR8VrtBIynh+Hnyo3ZIyGPVNs8Q
sHUmAds2d+HjUBSOinkx7325x6JFyMduy1d1IKzR2LtbyLoSbB6LoaqeAGGNdtU9IGjzvIK2rnRP
snllSDcIJcaCNu84QswjBW6h4HW1IB+EFcn6qRIe5ZIdFuaQIKyIGuGJClBGmqxYuBqENQLL2ooS
odtoEvxRrDpZB8F7OGT9UsHbiEH/WOayLhAW1AqhVsg1BRYcrPTiYCSR+N1o8fc2Q5iNBzAwM9eB
gZE73v/T6+Cx/OiKynEwE4uS0Pr0hkRv7YjeY5nbnihCAEscmNyS4Fj3ovdY9dUl4t25zD8kWf0F
AcLysawUDztTyWOZFRl/SLJkU4J3o0VfFG7HxM5UxivMsaImoR5PcXss8jFsTE2hPZb5nTfe4eHe
uucwCKusGBtTU8hjbaj8wUIe0l+mDaTUhfWEpxwbW5N/rrDu7Zlopivz2V/rwgUSF5a5CaNR45LO
YxH1mhK09Kc89HpZMblW2sJCFaUi3rm9Z3up1/KNmU85GCsSKICHb0LbkCE4RxF8AzehBQnxYOVc
erJo2VJB2hf0WKECMlDgXxDi1cVasnmsjcj3lKRxZj0/9e2EhSU2x0T8LAcre5N8rpB4yh8/Vp7N
5+Pozo/XziEkQRpMhbpcriifYob7ps+xsndScq0bXAVPMTM1/z6mNfPW1uxa8vdNSQfvVEFow91h
1X5ZhZfBySWkyGe+6unpmUD/P/MWH+3NSldtSKlWyCjLRsG84IZl8UOYjU+fXB5LmduRmxv45+Uu
e8XJ2gRrheH1PxvmtULCiABur90iYwrCGp6HdAOQCsHg3eZCdMxu09KzLgPWwXtBtxzOLPeYZx5I
JN3AJK8MzCzemYabzfgZbcLP5KL15oSKwuhgWBR6Ht+C31nC4LnCCA5tHL0TGhHeK6x1VWFodTGG
Ns8t0iEJCcv7NxxrhF4cD3X144SUikIsgSehBQ6Jqd246ookpCEscmIneL9MMn+UsTJF9pQOceoX
c+BkZxLH9iy5BDyWDs3A1HITpnZbNdHHuheXxzJ/XYPrc8+pPFcoCOwn75OL3mOV/h7b5+mLcTXc
uEwG6QYBI9jxCiHdgGrrMDZehrHtlpWiFha5YTLG1uOcHy3ad0jMReGC91VQovJD45JWpWg91jZP
L5xhnphduVq8RWFzNdatkU1YH/xyjwVqhcIEx/ZYUqgVkrjvQDECYQkxepyP+x54QVhC9Ffry3Hf
BZnIhCWOGGsl2oIA8FhsU3sSRo0Dj8VFSdhUCmcShAVEA9q8C45DFjGciBaRXSgK7PfA/LNWMYz3
XAweS1gQ6ypFMY642PJY2DdNdlvFkWnAYrxCCXks4qtqcZwIkZWEUCsEwGNFc1hwBkFYHFC7TjQn
wiQyYWFdFJJTRJFp8AHtsQTE/ErR6AraYwmIJ4rKxXMixJbHwjnzfneOiPrchvZYACDqovAQpBpA
WBxQsBFOHgiLfTp1a8Q1qInY8li43oQmb3pEXCcC2/6xxOWxzM1VIrvCxZbHwrVWKLrRvcTWPxak
G4QSY0ELUv7ZWic+YYmtPRaOmXeRtHIXNxh6LGLdq6ArwYNhusGl/5UYYyxo8843U6vFeIWL7blC
qBVCrRA8Fk2BSIUF/WPxS+3NIhWW2NpjYRa8ky3t/eIUlgOExSPE381uCMegKGSdvTdAX+5QK+Sk
KBRtahRqhbwi3pS72PJYOAlrpVnERQc8V8gbxuapIhYW5LF4C6/0a4wiFhbksXiCOFX6iIh1Jbo8
Fj4eayH05Y6VB4ab0ICEPRbRKfYTIbbnCjFpmlx/VuzCasGtfywb/WIYnmIpLAm0csevn3eDP1Ay
RA2YsCgKiXW7RN/KHfp55wF3wQrRB7vY9fNOC4N2VIEpjkXh0xIYjhC/e9A2f2hlixZiQboBSFVX
BkYbgSl+MdZW6GFNqOG7LXyKl7C27ZPESTKJTFmCLwrF1Jd7LLDr550Rhs0QmGLmsQgx9eUeC+za
Yxn8r4aQd3FqhTYUNc7nheaFKyShK9HlsUYrCoOuTTi1QnFbklqbd+EeE2EXhRbpVAihf6xMsjMH
6vSYkiVkF3vobCWcIVHFWH5d2Xg2Tj6lBc4QXrXE2MIK9Vd8+q7wrpGhGoGTJdGEFbYMHESwJBVL
ogbvQkpkAeKpFYKmAK6C9xBxBeZtvAkumjW8en1BXHr8n5doVgStyYpeXg7frg7M81eah1sDcU24
FaFHh38rhq3JGmXpwPfBeQOftgePnRDOqTAiBUOUo8O7FSHWYD2KPSBcQFgACAsAYQEgrMiIzDYc
7ofO8xQf2uBRIaEfndDA3W9NrDyWvzVz8OkxvipEIdbwaEWIOUKoGgat4DWPFWFF0BoZ+AIAYiwA
hAWAsAAAhAWAsAAQFgCAsAAQFgDCAgAQFiAaYREkGfJuSy4cOiAWid4r1Dm70DhP8G3hNRKOHZC+
x8q/oPJOsQ+/t8rg0AEsCGsIzUFWLUJKDUIqDf1BnkKRh1CjUp6tWU5/lifPz5+bVTjGgpDiXmpB
6l91r14h34mQ8d6sQj0camkhT2x8gEsvNb3Sq0Tomm4Q3X5pEN15cVDVqRxCrRfGeDtah9Dt33g0
LRu+zu2/9B6JrlkHkezrIYTOehUD+71o8NyR+5bshGMNHisSo3P8FR3ldcZS80e9CJ1DnX0ma0H+
AVVP33REv3f1TbNquy+OdTF9pXnpslLW61R3NRKDQz++ZTYcagjeo9cK/6kNDY21FbpRlsKD5HIP
8nYf/2nbRDtSoAHf+9z2G3uQulOnzPp5LZJnkb7/3PZJNsPUA+Nyu+BYS4qIvhsiHn70K8+ITJeK
6D5YSbXXF3Sh7O7cTkQiUs4EYZTzo14GxnYZr72OLN8upJYd/w3yoKtK2wunLvDf2RbAKYZ4Hit6
y3zjoKpDa/1ytsKrc3WO86BZR3UHKi0k8ZPPtOT3mwbQrM89iNQgo6dtvAspB3P7r1ALKYZys+yy
AbJAeeYnx9xw7MWMLUVh5X2NUKHGjvJ6ZDot4UGFBLpS7LYhgwON0XYNMHktg8M6VkmF+HrHtUl2
urxEWVfH6m2WO62osFsLB19SwkoweO/2unRuOzXtsto7PQh1ejy6Zqpwa7460NlC1RY76XypbUDX
5abe2N1e2xCdTJWRui4bKhnQed2gK6kH78k9pKa6Mv1UQd4ogXnW9d/AAQ6hsxA8VqL0abqnDIxW
4cvrTW5lIu/UncwukNBVFJEgTW5EVbnS3T/ql05nUqY4n/aKetic+07/skm0Oxchm1E9VqN2lm2W
NoPX2OWGzxsui1hX5rfee0ZCIy+O5rG8B4fsQ+++4TCM8DpErWwMJ5mDRtM7bz9miu+zVrf2s7A1
+8zC1pn0X2GrJkNHWj238v7TonVZiXosneZCjxWV9Op6ghdZ9ix6dnLfGF9CFCmM7Pqri2otmq1u
CKxVQRuaF+Wkbx4KeXPvrBg+YFasasipU3rf3ykUvn8Myo/Yv3A+fA5V7gs2NlLIvyUXdcEfXViN
ul5mr+3KiQFXdencJGriVnYxx//qWTbNcGofpZWkvf58wEN2ULKQDY246PXhnxFvHZ08+jpfOJdU
zYHZP4b+W1g/0OtXKdHse4YHj8v5ZpCUnrB+1B+4mv6y2D8zcUKPC6Fc980KUvORWoMqixCplsv1
yKuSa9ONHS43nGZWMft0IM4yOQi0V0Z9pcmi/Qe9Te9tfQqiFGlu2BK0SU3rUPORVq67ppbnUkur
Z9HGaPI0v0SztYjUyGdRFioV2XEtZPYPGZTybOqsF6EtKvkYFkOiOncF9TpzXnCVjMRU+dTl4mTs
LdDMUubRe6Px7UPBcvlyjGOy6DGW1yH3v609HbjItH9+9vT2y5utDsfGj4dscqu7Y/Nd9o/39Buy
bdetTs+rU/HVG/7Znf44S5br6W36lwODxG3OvrzXPtmJDg/ZrH8Y7Nk01JXdfnhsf4hNyPvxIEFs
y1Y5mrb/0fXujpcogXiyN22Xje3YIju84AV5nn1AVhVuoVsTMedbF/G77a9to1aucjVl27w3/Ymt
w0xUfrSJmjRkGQ8wH8jk2Rpdv09VsrEu2t6a6qzde3qoK7o++7cNL7nR4N8dY5/E5kZYRIwVPUGa
NTQy85VvsxqV2h6ULetD9BQpci+5JvuvKLXGntZR/99FIcHUBz13U4GW4uNF//j2gMuV/w+dEqkV
fb5tKsd0I0V2j28asMkj89mTldtN9k4585MzyKp1MRbOat733Un+W9/L94RbaNePmAvsn1J1gdq6
8uAP09+tULZtPG4MnSJFlsJLaNGsj6j/FoLesm9PVapeetu6ARep6f2W09uHi7AiEqTRPZbME/BY
ZC7jsWRDL6oHBwepA+JBWRoXncHKtRE11DcfWS8MKNO6smrebHgz6FCci8qep6X9p66CPjU5qJZT
xaFmYNC3TYXCjeRql28asEk+5LNH9pedx7e6Xz1PuuUKEsmynfROvG2zbKfrADL5N6Q7tscK7N9f
dzxLOQ3ZfmcemteqZsthEEsqmQZpuz5U7GdCkDGOAWqfyTGUx3K7aHv3vUftqXZg4I6XqaKRHCy4
lO8aRAMiqxVq8gJz1z3MHBnXJnmW9kojklVTJ2Ev9UmpbB+iV+b80Q73w2m2gNfOaWgMlIoNcxgT
30e2oXKE9nVRIW6Fgtkm3XqwVOZvRUjbpMjSXm30fSe7DRWhrv1dZg9JFTBZ9NXQQf19j15lz3m3
LY6Fwf2bfWUMFVplefOn5RxUsTZO896icmbGWLHX/9E7vlfrJarWIPPZO4ve0wE5aqJKiyEFuoR6
PR6X2IJ3u8tfVBCOO5gjk7Wyp6dn/D3IS1W1vBcQ3WZ0WsH9JFGwW6Zu/LA7TSvGl11kaoONF68f
z8S29yOljnKI06aPJfJfUzHb/OEAvd2A0ZRNdsYm6ruu3dQnF6ZdN8dC3xnyKULmdVIWWsiFsgv5
g3EsDOwf0Wi8hnKo3w+cO5NPLmfpIFv+tTyQRnmg+TCzf0yVVT7OYury+ux1FiuIfA/lxZYQFs8L
6PR1eQTCuN44yk1oY4/i5XvGk9c5NL0hUZS+16WnYyw6xFHkEvnd3tvNtvG3fa509abbeuHykTJq
Fc6GR/1hm+JjquxQy1zImeP1Zvcy2zT0ZJHUdv0xVsAm6zjqrbxXS8VY1ss3Dsiz3EyMNKvZVjDl
M9mYtvGk4rlVR2bHirEC67p4gzeLjtoO3lI4rlPdb2Sn3evWDz8YOa+w5t/+WZ9W34typlExFm2v
sceLnl+JvnV1cFDlUKICm1emwMZlJdwei5joHncqX/HKsthyUFNXoqUEkenn+pwNZVr6P8r1XhTM
xRJnS+Kth0RhtpAO6seUeSMstN/1if8PnRrxe4d/a5E/ShVy4p7S4b35zt9KQ8tgZByxbfmr9+Uo
w00Rk7Ayz+Uj+V2PivJm2mPul0PeeR7fEnNpf5UXM9huNsMi48u+f70odWVev6/HNPzneqcz5uI5
VlHstXA81sghoAGsPZaQhAWISFjQjRHACSAsAIQFgLAAiaOIDMPgoADpA6N/AVAUAiAsAIQFACAs
AIQFgLAAAIQFgLAAEBYAgLAAEBYAwgIAEBYAwgJAWADADv8PvmowzFohE38AAAAASUVORK5CYII=
</FILE>
</FIGURE>
<FIGURE FILENAME="Funnel plot.png" FILE_TYPE="PNG" ID="FIG-03" MODIFIED="2015-08-03 18:20:55 +0200" MODIFIED_BY="[Empty name]" NO="3" REF_ID="CMP-001.01" SETTINGS="SHOW_STUDY_NAMES:NO;SHOW_CI_LINES:YES;SHOW_AUTOGENERATED_NUM_FOR_STUDY_NAMES:NO;DISTINGUISH_SUBGROUPS:YES;SHOW_EFFECT_ESTIMATE:YES;" SHORT_VERSION_FIGURE="YES" TYPE="FUNNEL_PLOT">
<CAPTION>
<P>Funnel plot of comparison:</P>
<P>funnel Plot: 1 HIV status, outcome: 1.2 Acquired drug resistance by</P>
<P>region.</P>
</CAPTION>
<FILE>iVBORw0KGgoAAAANSUhEUgAAAlgAAAGsCAMAAAA2Uyl8AAADAFBMVEUAAADAAAAAwAAAAMDg4ADA
AMAAwMD/gADAwMD/gICA/4CAgP/g4OBAAAAAQAAAAECAgID///8AAAALCwsWFhYhISEsLCw3NzdC
QkJNTU1YWFhjY2Nubm55eXmEhISPj4+ampqlpaWwsLC7u7vGxsbR0dHc3Nzn5+cAAAAAADMAAGYA
AJkAAMwAAP8AMwAAMzMAM2YAM5kAM8wAM/8AZgAAZjMAZmYAZpkAZswAZv8AmQAAmTMAmWYAmZkA
mcwAmf8AzAAAzDMAzGYAzJkAzMwAzP8A/wAA/zMA/2YA/5kA/8wA//8zAAAzADMzAGYzAJkzAMwz
AP8zMwAzMzMzM2YzM5kzM8wzM/8zZgAzZjMzZmYzZpkzZswzZv8zmQAzmTMzmWYzmZkzmcwzmf8z
zAAzzDMzzGYzzJkzzMwzzP8z/wAz/zMz/2Yz/5kz/8wz//9mAABmADNmAGZmAJlmAMxmAP9mMwBm
MzNmM2ZmM5lmM8xmM/9mZgBmZjNmZmZmZplmZsxmZv9mmQBmmTNmmWZmmZlmmcxmmf9mzABmzDNm
zGZmzJlmzMxmzP9m/wBm/zNm/2Zm/5lm/8xm//+ZAACZADOZAGaZAJmZAMyZAP+ZMwCZMzOZM2aZ
M5mZM8yZM/+ZZgCZZjOZZmaZZpmZZsyZZv+ZmQCZmTOZmWaZmZmZmcyZmf+ZzACZzDOZzGaZzJmZ
zMyZzP+Z/wCZ/zOZ/2aZ/5mZ/8yZ///MAADMADPMAGbMAJnMAMzMAP/MMwDMMzPMM2bMM5nMM8zM
M//MZgDMZjPMZmbMZpnMZszMZv/MmQDMmTPMmWbMmZnMmczMmf/MzADMzDPMzGbMzJnMzMzMzP/M
/wDM/zPM/2bM/5nM/8zM////AAD/ADP/AGb/AJn/AMz/AP//MwD/MzP/M2b/M5n/M8z/M///ZgD/
ZjP/Zmb/Zpn/Zsz/Zv//mQD/mTP/mWb/mZn/mcz/mf//zAD/zDP/zGb/zJn/zMz/zP///wD//zP/
/2b//5n//8z///9BjlLGAAAfC0lEQVR42u2dD3QU1b3H72b/J5s/uyQlkqoppPASrGL7Gv+AVkV6
KlitFg6eg/ikeuC157V4Xmurh5YUa56golDqn0RJAgjW8tpiAPGpQS1rhaAF3tOkRKtBCgYTZhM2
2ezuJNm3s7tJNuxms3/mz70z34+SmZ3dvfObme/+7u/+5t47OjsBQHyycAoAhAWYwZDk51zCH3vo
LwnWni67yx7zCXvkUyRqiZoWwkqoq4hA7GNfjsEe+Se8GVkKSnRBWxBWirgiChpVXDy9QVkQVpLq
iLxwherE8CLWuUFPEFZSykrCOY34sJElgLAmUtZI7DTBp8YsAdINIhFpOY4sAYSVURQPZYGJq8KY
/NNwbBVOUEVCeXs4khLCL1ecQB/NQS2ji3fxI029BB7KnuQ3JiwJaEhYLvuE2YLodyPeLF6WHZl3
VIUphuix6/YJPgYQvANl4LTisVzwPHLy2dd4o2oORm+N3ea1Rv5Yg3jtwT+46HLQ9uat761Tc1WI
PgmK4L+ovMym7hjL7oKuZMc5b1mgep5T3cG7HbqSnYrqSp2jukIth6ObSELwXQDpBnbZP1wHOvdr
IN0A5IJbfDSy5vumVRU5B/1EqQQvcg0y8OEMwVGVuAnZ+vMvfYSqEIhDg69KWLQKfzb6ayEsIA7b
qxzCojz0omqnGm7toFVIEVNOo1UIRIzcR37lMVsQvIO0abrvk8iae3jTB89uhccCGfqrtYtitv30
Lh4eC2SGt+iXMdu2/Ne/7GO8nwM8ltKZhqNVI+slI2tLjv43WoUgE4r+PGdk/VzeyKrztk4IC4hE
ySmkG4AoHBiTWAiMCer7ISyQbj14h39M9RH9IrdsP4QF0ss0zFpdHP16TE1o3PoIB2GBdLCRyxO8
O7diDYQF0nFY816qTPT+kqMMuyy0CpVUliNxq/D89yEskBZReSzmQVWoFE3+mE3lMVv8NaweHu4V
KgT/jtlz/rZc9/lbhlo79fBYIAUW3NIVG5fEbDH+53wOwgLJ4w9UxW6Mc0fnx6yOuoewlKG+OskW
37IDwdZhzkUuA2OBPVqFDIRj1/3ttZnWgqxTDggLJMQ5J+7m+L0buAqfMFEZf6G3G1UhSMSBpfF7
HrfG3bqtrTEUx3u8iLFAIri7NscfRV8ed+v6F+/qEJZnmeoHjzyW/HgX3BH/jdg8lkD7H2yNh4LL
nl+wdCngsWSn4egV4wW8cbcWlV3RIsxFk1uIViFIWBWm1rrL8/UeEXpB2IY8EBYQkWzfwIA71+7v
Y2l+I1SFMlPTkPJXPG9aLQXXDzGlKwhLZpxry8Z/s2Sc7dd6Bwc/fY2t+djQKpSXk8tvH//NU+bx
r9OuarbmgIfHkpX7yKIE75YneG9u2UMEwgLjMO2lRC3CQKKvVk9j6kjRKqQIjIQGaTHRPZlTGXyf
D8x26fMhLE1mGuZnWMD88XvAF1mtx21vLc6mpr8pWoXy+avWgxn2Xz8+bg94fvDVOo++/vU3f0VL
FwjEWLKx4Ds/zjTG8i94Pf4btoGwoPK9PlSFGqP2oiUTfaR1og+YysaZA/6yiOD+PkjL4eKRJ3Kx
cNaE957LJ2wVLitbHnf7nrfCeXlzJy0VDKpCikh/nnf9W9eEYy0LLS4LVaE8rEzmCZe6JD7j9MeN
seY2h5aTTEg3aIqmxmSecJlMfrRiQVOcrT3Gq/I+5/g8zzlajhhVoRx0fGPbDWKVVWhuj9fPwbGw
rrPQ9HYlhKWpipBsFK+wmpYqBgYYoiqUgWZ/VVKfK0nqU4v8HzNwzPBYFIH5sUAKcEnfvytPushm
6o8a9wol58tXJ3uLMP64wngXpX8fPJbWca7VJfvRpD+4Y+1+CEvrFeHSrUmPgki6n1/n1nton48N
VaHE+L6yRIJBEFv/7S8H4bE0zWPVkiSdqh5DugEkC/q8gySpOS8U6invEf7v6Yn76dZUiuY2QVja
1VXMc1Jb8/OD/48z6KE8pcIb/agKNQo//5XzWoQ9+WOXY0mtP1Zs6fBYGsk0zN+b2pXXpfRp40Ka
54CHsKSjpaI3tS+kGLuvqGhBVQiSqArVBDyWZBWhivaSBsi8S4X3nt2xG32WscuxlLhT3UntzkPw
WNpif8vCuHVhKI01Tl6hNeW9LGxpQoylrUzD9M2p93JPI/PuXPpuMYSlIRbcsiL1L6UzrrCmcS+q
Qg3x00Xp/MrT+M6iB1EVAg0BjyVFDkDeJznX0JhzGJ0UxEXsI2tB4KjSZ7u847NattPssVx2u2t4
3R4E8kg/0/BEmnFPSXpfq3qilt4YKxRKReKpMWEVYqyUMw3zG9NMKqc7rrC/oo26fg5xYyyXC/JI
n/q96d6sKE/ze9Zb6pnwWOOsAalJf34sZlqF4XjLFST8ByTdIszkV67QfqVg+CZ06F5z1A3n0Ko1
iNce/AO9JM3fttal/V13+rt1bniPTo8luKioWg8VYJr4SYUi+634uIauEzGaeQ/nsQRFuaKzWJBY
Si3C6Uq1z2jrAT8aY4VTV/bQGsSUZqAz/YFMrm5JBt+lrQc8bumIygMrMvl2ayZfXvEApVXhOKAq
lA+MhAbxaC7KsIBAht8v5CAsNbI9U4ejy/D7d66CsFRIU0tvhiVkKszVr9KTc0CMJV6mYdscpW1w
Lm43QlgqY2XFCuWNqFlGyzNPUBWKRVXmuirJuIQVvbScDngsisA87+D8TMM8MVr65SKUwf2Qjjng
McReFLKLbhehlFx35mWsm/1/VIy6h8cSg9pGUUb36cQopKqRilH3iLFEyTQ8P5cea5rupaEHPIQl
RoR1dDlN5tRcXglhAZWCGCtzfyXard8SsQrqUL5liFZhxrTrdotU0imzSAVN3/faOoXPCjxWpmwy
LRSrqHKxClr+2RrEWMy3CMVrg4k3rlC5vvfwWCIxf7N4V1AnWknG5+ejKmSbl24QrywReybPfQlV
IUC6AZyXaVgpafFnA3rX7LQfNbBS0ZwD0g2ZYHhCL2Zx583zXrSZb3oyb5fpi/RSB1e9p2TOAcLK
gBrnEVEv3dg8Fj841Fv/+Muda2u8aZX2Si3ZgxiLRUTvYT52XGEguz+0zPf6KLEPMZZMbBX5uo0d
V2jICS9NA2kWN2ergj2z4LEoYqzHctnCuuV0LF4CeKy0W4TiDzsem8e6+WB46ctggDXXDGExBne/
1E+h/GBuWLozMqhwG+9XatQ9WoVp4i2Wehihz/JmT+4/f74u0Jt+TmPXbW8pFGfBY6VHU2OVBDHW
2Jd99/pcupk5nkyaCKtbFJoDHsF7WvDTt14jfqlSjCsszH3fAWGxg1OKeRokmR+LVyaXBWFRhAbm
eQcJ3ZVfol+5NMVuckJYbGQa1uyQpmCJZoo0rVEg54B0QxqZhqIHmbJ3z7QW+XMO8FipZxpaqhiz
+JXGAwje6cfvvEGikiWbNbn2bhOEpWEwP5aWI3cJyy5n1G4IS4RMw20SXqGAdEU3f09mZaEqTI15
eyWMVqR8MoV/wevwWPSyySTl7LFSPvHERGogLGrZ/8SDDlZt37ZW1gS8AWpJgVltc5i1vZiX9RGd
iLEoAk//Ui18ojcbCiXee6vE5fc7ISxlOLG2PUGLvX6XxLsvl7j8bavkG1uBm9BRnM5tOPbohvHe
zd62ReL9izHPeyJ2f0++OeDhsUZpr+uZ8a8vnBjn3ZoWyVOMOql3UNW4Hx5Lfl0V7CglG+oKOuL7
rMDuJ6W2wC31DtYZTXK5LLQKR+Kr/O7S6CVAVShKfJXvCevpYs/7cSJ4TjUHykFYctKx+Z0pkdUp
lm0xWYeGxXIYUSLDPppvc0JYMlJ8j3fYT7XPXmqMyTQskcOIVhn2UblEnh7wCN4jrH/s4OOhqP3E
wd/FxFjZfY/KYcNUtww72V32oRwBPDzWMBdfG4qt2vOvjdFVU8tWWUwIyLKXvY2FEJacTPnGCyfI
iRd6psS8Y66Sp0+DTpa9GDe/gnSDvLS/f8lk5BoQY4nOhsd2vBirq9o/6dV2oB2XSH3bEx5rLHFm
0OBvfKxSdYcp/THBY409HTFbmk++WifX3kvcch3mRyd//xyCd0U5ZJJvrGerbHsymY7AYylbaQzt
li/CmuqWbVct/HvSPrYCHmuCtvlLMs5bFpDzuCTOoCB4pwj0edcKDZtk3Z28ulrphLAUwll/hYqP
7nJJ70YjeE+Aed6tKj66XX/nJbwbDY81Pps+XiRzjCXv7nobayAsJch9Rebx9K3y7s7hnolWIVqF
qmgVuly4ygrMYR1Q0VFmwUuNk2lYxcu+T53se2y+tEFOYUFXhKtfJv+jQuSvCSt/Xy9RzmGcdMNo
kkGj6QbvBQ9o4jh3S/XcOQgrLoWGLXptHOmBguOSHGnCdIMrSPiP1uh6SYlnZpUosE+p7rKPk24Y
Dd8RyMsH5nmnAQkbbf4mZQ6pXJnd+mvlElaoAqRcV+19kj3cr/nGa5U5poAyu21+QYIfadzg3SpA
d/B+4oVV0zo2SFN2252vKHNQeW5Fdlv30QLxu5MyWhW259+5oLugXZKyN81artBRKXVHx2Tajhgr
7K8OdpeS0h5plLWiimiNXWa5WoXx2ocU+asCz5ToJUCrUJz4KjK/QmlPtug+y6nggZUouG+x51Nm
0GPxfWdmDK8fn5wjbn6vdufryh2ZgnksbnGVuA/dYNBjGXsmD/upE5O7xdWV8440Aiw+oHcZxNBE
uXIn1VEl8hzwLPZ538DlcuuFldO5ngvF/d1ueD/1udyLBs1NT80favki4yZ7rlu5k1on8hzwTA6m
WH8mV8hhtW95UVxdkamHD6esDn4gp7d+Xf0ztc96M919noLCIvueeU7M6eUY7ZrcXtBdKvwTPX5L
vWYNZPeHlvmLawnT8KJGFaz2eT+Rf4aSOdL09q7QsrB7AEkGttMNAhd7JnvE1pU/rVtmXZ+Hl22d
zIuhUMThYMwOWF2vF/tOYcO5P6YzZ1Susz60fDgv43vIJW5lz+lb1x8WbS4wdrvNiN0/rXl7dVqz
3NnmhnuNT8p8Hq1WhU9p5Z9WidYDHkPshzFckN69Z6/lkdw31j9s9zgzniNvqsIei+wSrwc8RkJH
4Eyr0/xmX/4d1+ssfH/ms3oGFD8Lqx8Ty2VhJDRFYH4s9fkrKp7uRYWumsU5FYixwpVQ0yH8uiKx
5q2iDAeDxxJwHqnCSYiwZJ4od6MRYwne//5ldyPGGqZ2Z7UITxdAVRgkm5Lx9KfMNFixu9y6D1Wh
ON5/NR12lNNhxi4xZl5FVUgRU06r51jgsYi/gxZLdLQYUuSHsDKPVReYaDGFmvzo8Rsz7lum+arQ
een/ziHgPBputxohrEzgVs1aAR3FiQ9WVmc2ZbTWq8IW8yJ6jCmhx5Tek7nwWKoB82OphQ66zCmn
yprM7kZrO/PO/2APTebkummy5tK23fBYaWYaWhZRZY+OKmv+fXsDhJVei3BnlYMqg+jq52es3p5B
Zajl4H3eXhMBCVhJNsJjpUEVdDXBCcogUkC6gSLU1Odds61Cbtpu6myioz+WOGfJoFXv8JCPPpvK
6fNYO/1pxgtajbEa/vZb+owKUGeRo/pGJ4SVAs31dxrps0pHn0mVd6b5rHuNCuvIrIUUWkVj7L68
YjpahYAeNOmxOFx3yc+XFoXFLXbSaVgJnWbVLoWwksJGKug0rJVOsxb21kJYSeD0VjvotKycTrMc
1Xek7uK1l3nnlj90C6Wm0dUfa5Q6XfZ78FgTsmQ5rZbpaDXMdEXK8TvSDUAStOax+AZc8/Sahin6
LK3dhP6ZDxpJiw8/hMdKgL/lcoqtK6HYtiW/Sa1lqK1WobN9bSXF5tHXH2uU5w6vOrIOwhqvPT/3
FprNm+qm2Li6275IZayctqrCjQupNi9AtXWrU5rkAukGmmIszPPOItw8nnILaddV0UrEWHHwFR2G
U8wIT97Cd+CxYlqER5ZAGhlS/cukcw6aibFomcud7RirdvtjSeZrNOOxLqdfV7T2x4pi+ZIyeCy0
CtEqlBy+mQUrA0ycSh7CGs00TD/Kgpk6JtQ/n4Owhln7nYUsmMlETWgqa4SwhjMNh5Y5CBCJJbcn
E1doIkFqvu8q6EE06rYk89RQTXisZYw8e6KEDTMXJpNpRrqBIjDPO0vw9zFjajkrhnYs4CCs7zFz
udjIYwkUl63RvLD8/kXM2KpjxtKqow0abxU62x+awYyxbmYsXbd9/c7nNC2sH1xwGxoFElC36iZ9
kq1CF7GPrAWxo1UIxGgVRgvIHkQVR+dka4q11PNYvO0il0GhJAXXkZSw1OiYuKW5TNmbcn8s/rrB
44E8n1WR38/OpVxyMdZINOX1eq2qiLF8M9jq5Z7quELuyXNu47p+b9YzXgWs3TOt5VBq6YZgRehS
g8Nq+KCKLYNTzWNtM4WukzHbq4i51UecqXmsIFaX8MIV9F2C/2LTazVfU83Yvee8FD1Wy6760LI3
S5HU6nOrnv4kJY81NohnNpKvHLibMYtT7Y91bGZ46VYoZb+8Opl0w5h24eg60g30YsgLh8+8eYji
dINL+D+Uw3K5VKCmIr/6hZXdF+5//rxFMRP8/EQxllUguAivEtZbhZyzfgtzRpekGGP5zLqhdx5/
OOt1t14pk582tk1YFcaHUeflv38je0an3h/rjZv5ALFmdypn87xFy1MP3tml1lvFoNWpd/C50Ts4
NNSnoK5I9XanljxWzcw5DFo95TSLp/pBTktVIZNgJDTl8IzafUpF51uNwuJLO+D9ZMQZb2y0Cjv6
ccd+eB2utozUffftQ1rwWDayiFHLSxi1e8nRWg0Iy3ljNavj6VsZtbuy+gVOA61C5xxWfxPstgpj
zznSDRTBZB5rHNRWFTY1MGy8jkBYtGYa7p3GsPUqyo+qrSq8edpGAuCxxKbWV4VLSgfqSpBOva+M
5YtR4laPsNAqpAjMj0Vp5M76AZQTCItCDsxn/QgCEBaFcA8tYv0Q1JTHUk/w7iv6JesXQ0Wxu3o8
Vi2eGodWoSSR+6E5uJoQFogH+rxTR1OzGo6iVUU/EoMqjsK5uN2ogsMoh8eiC27NajXoSlV5LFWk
G3z56rj3nKeifIMaPBb34TJ1XAz0xwJA/R6Lw1WEsCSg9iHVXIwSFQmL+aqQn95mVMvFQH8sipj/
gGp0hf5YFOEvW6Sei6GmPBbrmXenTUXPp1dTfyykGwCqwhj2I9UAYUlA0SO4gBCW+HTYqhyquhhq
ymOxfBOan7FCXb/yU2Z4LBoahC1qG0+vpjwWy61CzqEyYalpfiykG2iKsdCDVHk21apPWGrqj8Vq
5t25VD33nlUJox6LW/M8dEU1jKYbvPk/VmOMhT7vSlNRrcZfuZrGFaJViFYhPNYwRSoVFubHUpba
WSoVFubHUhSeP+JRp7DcEJaCcK2NPoRjqApFZ+dFvbhsEJb4rKh2qPViYFwhkASMK1SOlU4VCwvj
ChXD0VKhYmEhj6UUfP6DDhULC3ksheCOzfmRmmMszPOuFLdgLne0CoGmYchjcR1qvxhqymMx1DV5
+8dqF1YrS3ksl/DHPrpkVlga6OXO1jzv9kigZI8bMDFTFXJrtqq+lzvmeVcAX9EKteuKrXneBWEI
jmp4yWpVuJpsVL2w2OqZ7IqEVq54IRbSDSBdXdnD2hheshljbcIMazSG766xS/aEVdOoiQtVoiJl
MVEVqmku90Qw1R8rLAyXfXjJoMfi1DSXeyKY6o9lj/y1R72aoFXoInHjfMVouWWFJnSlqjzWeFXh
iGujp1WofktSHwlN7zmhvyps1k6DEPNjycmqvSY07Nkji3YX20QwjFA9MVZEVy4KDNRPb8VVYqeV
mFhY0f5Kad81OjUymhEsWRJPWGM+g5MIS9KxJG7wTlsiC6ijVQhNAamC9yhxDa+7FBNcPGsU9fpU
/PSUvy7xrBixJit+fTl6u3p4XbnafKw1iGvGWhF9dpS3YtSarHE+Pfz+yLpdSdtHzh0N15SOSMEe
5+wobkWUNcw/xR7QCYQFICwAYQEIKzYic42G+9HrCsWHLgwVov3sRAfuEWsS5bEivZlHRo8p1SCK
skZBK6LMoaFpOGKFonmsGCtGrNHBFwDEWADCAhAWABAWgLAAhAUAhAUgLABhAQBhAdUIi+P5qFcb
83DqQCKSvVdo6+8ik/0jL4vP8jh3IHOPVXjSFJjeM/q6U4dTB0QQ1hC5jnRaCTFaCDFZhA0FBkMB
IQeM+mzLcmFbgb6wcG5WcU4zIYabgh8M/jPdlG/Q1xPiuCmrOB+nWlvok3s+wKmnDz3bayTkrG2Q
XHlqkFz9z0FTh3GItJ3MCZxuGyJXfua3tD7yaZ7n1J94crZzkOg+HSLk44BhYHeADP7jrVvvqse5
hseKxdF/wRlb0OtMCq4fDBDyD9LRV9JZVLjHdK7vMiK89vbN7LR2/3OSNzxPWkCoK3W9/eauA9zg
0M1fvwanGsF7/FbhV9rJ0CRXsY9kGfxEr/eTQPf7328v7SEGMhB6nXfi4nPE3GEzZt1bS/RZfOhf
3ompLnvFnsl5XTjXmiJm7oaYwY8R5TlIyakyYf5V3hwIBV0kuzuvg/CE14eDsKDzC/4ZmNTlOLuF
NH+1OPjZCz4jfvKF0fXksZN0TLYFJMM+kceK3zPfMWg6be384BpDwObtmOwnsw/a9jzQzHPffdfK
f/PQAJl92E94C3H42y/wEuNgnudM8EOGobysHt0AX2Q8/t33fDj3asaVprAKPiWk2NJDCs7pbFbO
T4o5cqbc5yJ2N8mxdg2E81p2d+ckYzDEz3efndoj1Jck64tJ+a7mqztJcbcVJ19TwkoyeO8OeG2+
nuCyq7Onw09Ih99vawlWbi1fDHS0BluLHUK+1DVg6/IFX/T4Aq4hIZmq421dLlI5YAv4oCutB++p
DVIznbnsWFHBOIF51pc/wwmGx0qLPkv39IHxGnwFieY7xi0hdZOhsIzWc53jZygSTP1/oq8dJ1+T
wjpgne2abS2SaLen3ztTcBpnX4PCCiwyttmf1I9Ohi0q7dnfmNGTHeOzmgusGXfH6bnssp7Qf5f1
4OrSJyyb5WSwjqvstZ2LVGcGoVlXYIn+jEWfoKozFiTSVUF3Kbm4u6D9vLK+7eHOhL/9RvpHdOxY
fui/YyNbrFlccnYBqYV1wNYbfkJgj7F0uPIKhv26oejomw9MG79czycT6IqQ0p4RZUXK4o3WcFrC
83URD7HZp5ualF1AcmF92zP85MnX7oislLg5sjO6F1ah0eoJLpbbLfqNvFkfrMN4U5Yl6BvMBcut
JHcaKbLMDm7daNLnjPVsp9/vDqs16LMicVbhD4Wy8mZ5Dfxyuzn47TLyuSXrwjxiM83OzvTpX/PM
Zm9wYTcJPTmCdolRJkhPWP6zw2tXbo7EXNlZvyYnoz/Tb+0Seiu/6t6Yf1dOTm4fR2w/8ZGvEDI4
c+c5MvAE1z3U5j1Lfp3v7X/5vPhq2AuWDsdZ/duFstryLP3uV92/DX47wF0RcHzyBjHkPZlxbrXf
/NTnPOHcts63SdCuUJkf4spLTPwEadbQ2NfBGOvN2z766oDXO1pbXv+Fw5B9jhhs3SSrgON0NmJ+
+8qnH/SQ2R8Ew2ZjjuEjS0QSZktUHM33nZkx+ur45BzjaFlWj44YcoRv7zNfMvxti+lcSsF7/nlr
RVynw+TTEePjSx2CXd2plwkmJCZBGtPRzyts0Pn1wzrICz9PNuvlrqI+Mz848rk/DG4yBvxDRG/y
kixL/y/WXJxz6o/GN3QDRMcH5Zdl/sMfz60TAn4yr80cdQda31HYsWH4xYnDT/02qiyTmQ+VR3S7
X3RZBBPsOoPfnNL9a58lZm2jadAwSPrafmXvD9rlTb1MMCFea1JVoWWk7fSleyIrfyauoUWjn+Bm
8Vn6jZ0HyJxg3HWlUNd9/vKkE7yvPxhDhTzhTvNZob4pnJm7zzTmWcelnveHM1in86+9OLosoXeg
UB7JCujJQcEtfnLOm+FzxjmfT6+3nikk1qM55VzQLhHKBBMT32N5SF74J81V/ygcIOkaPfq8vbZB
8rOWUHVY89mgz7e3YAc/5PeS078zPuw3Pfn4M316Xk/0RsFjfeuaZ17467qHre6/b+77j79G72H9
o1vqQz7rxJYdF4bK8p0LlzXvMz8Rygv6lY93PfvXdd9foHfVeYwZeazagSGfz1cw+M6fq/I++o0+
61t3C2V6MBhEYo8VX1h6e6/puWfX84XVlp2Rz+2rJ76CYEV3WBe+yxeqTHIvPbba0k90xZ6eNR+W
TerTX312gFzVFZSGfv+aPtPap3Lbf7PtrOUvkzzRu9hQVyDUhu0FOyJRPC+Ulfe1Yz/p05G+YHlE
//LMPQ0frNzRvv5Rv/+b/Z4MhBWwCoX/T8NTg1f9Q1D9/k+eWOfj56RUJkhdWOP1buBKfZOPFRqe
XZZS8fyRyjEv3Q4hOSX8H5vJOvHulaWJ809l4W83V6YUvF/7l8h/5Fic8kJmpVomSD14z7DbTLqc
fveSyZ4puB4Qlti0b1taissBYYkPj5aZqoWl2Gwz0JW6wTRGAMICEBaAsAAQH0NsfI+TAjIHT/8C
qAoBhAUgLAAgLABhAQgLAAgLQFgAwgIAwgIQFoCwAICwAIQFICwAxOH/AWIUlA0dcNrYAAAAAElF
TkSuQmCC
</FILE>
</FIGURE>
<FIGURE FILENAME="Forest plot.png" FILE_TYPE="PNG" ID="FIG-04" MODIFIED="2015-08-03 18:20:55 +0200" MODIFIED_BY="[Empty name]" NO="4" REF_ID="CMP-001.01" SETTINGS="SHOW_MORE_DECIMALS:NO;SHOW_RAW_DATA_COLUMNS:YES;SHOW_EFFECT_SIZE_COLUMN:YES;SHOW_WEIGHT_COLUMN:YES;SHOW_ROB_TABLE:NO;" SHORT_VERSION_FIGURE="YES" TYPE="FOREST_PLOT">
<CAPTION>
<P>Forest plot of comparison:</P>
<P>1 HIV status, outcome: 1.2 Acquired drug resistance by region.</P>
</CAPTION>
<FILE>iVBORw0KGgoAAAANSUhEUgAAAzUAAAIQCAMAAACPJLDvAAADAFBMVEUAAADAAAAAwAAAAMDg4ADA
AMAAwMD/gADAwMD/gICA/4CAgP/g4OBAAAAAQAAAAECAgID///8AAAALCwsWFhYhISEsLCw3NzdC
QkJNTU1YWFhjY2Nubm55eXmEhISPj4+ampqlpaWwsLC7u7vGxsbR0dHc3Nzn5+cAAAAAADMAAGYA
AJkAAMwAAP8AMwAAMzMAM2YAM5kAM8wAM/8AZgAAZjMAZmYAZpkAZswAZv8AmQAAmTMAmWYAmZkA
mcwAmf8AzAAAzDMAzGYAzJkAzMwAzP8A/wAA/zMA/2YA/5kA/8wA//8zAAAzADMzAGYzAJkzAMwz
AP8zMwAzMzMzM2YzM5kzM8wzM/8zZgAzZjMzZmYzZpkzZswzZv8zmQAzmTMzmWYzmZkzmcwzmf8z
zAAzzDMzzGYzzJkzzMwzzP8z/wAz/zMz/2Yz/5kz/8wz//9mAABmADNmAGZmAJlmAMxmAP9mMwBm
MzNmM2ZmM5lmM8xmM/9mZgBmZjNmZmZmZplmZsxmZv9mmQBmmTNmmWZmmZlmmcxmmf9mzABmzDNm
zGZmzJlmzMxmzP9m/wBm/zNm/2Zm/5lm/8xm//+ZAACZADOZAGaZAJmZAMyZAP+ZMwCZMzOZM2aZ
M5mZM8yZM/+ZZgCZZjOZZmaZZpmZZsyZZv+ZmQCZmTOZmWaZmZmZmcyZmf+ZzACZzDOZzGaZzJmZ
zMyZzP+Z/wCZ/zOZ/2aZ/5mZ/8yZ///MAADMADPMAGbMAJnMAMzMAP/MMwDMMzPMM2bMM5nMM8zM
M//MZgDMZjPMZmbMZpnMZszMZv/MmQDMmTPMmWbMmZnMmczMmf/MzADMzDPMzGbMzJnMzMzMzP/M
/wDM/zPM/2bM/5nM/8zM////AAD/ADP/AGb/AJn/AMz/AP//MwD/MzP/M2b/M5n/M8z/M///ZgD/
ZjP/Zmb/Zpn/Zsz/Zv//mQD/mTP/mWb/mZn/mcz/mf//zAD/zDP/zGb/zJn/zMz/zP///wD//zP/
/2b//5n//8z///9BjlLGAABrbUlEQVR42uy9CZwb1ZUvfEqlXWpJpcV2NxCbxWTmMckEkjEOhDfk
PYY3mUd+b5L5ksxHmMyWIb/5ZiYhL8yPmUwyCYRNGE8wdgyxgQaHgSQECMQkEMzidMzS4PCISXgY
vOBe1G1JVZJara0k1Xdrk0pSSSqpJVntPn9oq6S6y7nL/55zb91Tl2IAgUB0BBNWAQKxIlnDTCgX
49kB5OafOMHFzforl27PkMvaXb0KbYo1kHZebqyhLyT/uLhfAG0GByfW0ATHtwif+m/kH5b8fd5r
MAOz2OM4P9A02DnRSs3KGdAXko89XKRZRDGT5EdPULVcyHG0jXStSxaqBMpoCsVxJnt2SGTtpLUV
uTWymnN1tydqi2W0nfslsWMoNWA+DWBL/Y/HTCC4E6uKAD+89N0W4Qs8DdawQC5CGYODBQlsSTE5
ylR2J1yEKYxTEG9QrweK8NHv/7BJMlImwWd3nphq4U1j6dgjJXh4G63+RNGlym3q7Gd+NB0qDoes
HUCVWyOrCcrVtnKdQk8/UqopltF2XlkWWpT83QD/GzZScPiyAgts/hW5yhxe84VENUTsJrOLDDp+
h8lMhh23G4RizJIFVxrcxSDR8E4IWU2WpuYJSZe0FvwHmASIBrMkg6xDqY/IHvgy/BombBdayfg3
YaEdDhtRfBb6yiBcPR8zT0Dqv5KvJBOvAyI2zuofXK1QMS5AutNHRoiSsV8olpzIH7H6lN43d9HR
YFGU9TR7EDyqrBCy0bSbHWLWKHKLsk7YaZoUZ6MJeLOyULWRjh29jJTaYTF9LFJt50ofQF2j1iNV
9lp+nvZn+UUhzM59L/c795Sk4TWUKpuPFgR+a9EDM3fxUC4+//DucRBMpVBuLZ2lQ4tl57yrAGv5
yHWmEX48Hm4yaqdHLPZCejJHcqLtx3flduZSUgaU3/KfeTd3W/IcYSFvjYW/J7ioGUcZLE7bS+Vi
+CGH56EMUKWRaZJJyZHeKqzJ52PhQQ1x1EsfmLvjSTIolMFVvF8sOWWKvodKK7dN/n9nrRSRtZAt
F/cQWbfQRNbJ75Rd5qm7+eGdWytyE1nhfsFji1iAz8S2XnJAaats7o5X/QWwOxy/GOcr7Sz3gRNT
rOHUNVTMli3w8GMyuhJLDT4F/zBqkUdb02LWFousijoS08EcyxbL+cMXkfACxExRziKGP0x+n3j9
yK9i+UObYmc31WXZQrZItM2YIBrKech/Xs5g7EZv1PsQxM6I8W8XomeHotZUOnQ+QIY7birARRTF
ETUowDvB32ez5cOros537NGzB1UtG4+vnxr7C0lTsn8Qu0ws+Vh5HT+r3p8/mDiVk2XlJVkt5D6k
orbUseAHhljZKHKTemWFDeVDDlGrMqX71baaT0+fcgwgzb29Ol9tZ7kPZE9IsYZ0XrM2WS655HkN
zHznVwXKmVdGWwr43PufSjL5sDV6xVm+/G13Pj9Ofi4DLQiSPRx2zp17+WV/t+rZ3LW/yDLZZqN2
sVR2knlN2lSGhe3zZuEdef6ZXr+Xmf1p6ofxXG4bF7AVE//yAuFkkt02momRmY+UCXVKMuzYf7/N
dKM1mdw2F7DmBjWvodZwrqvDZPQth6/bM3uHPwPpU2Lmq8Pq/MBlEj6xk8g6tajKmj4l+eNkIB+2
vLaZHt55jSS3VK8/v/ttqUEFk+mfw+q8ZpRzXh1mv1O+JaoWi7SzVekDO5E1aqfOkJrZ9Ohk7oKZ
MoRdc4ENL8tVeEGkBM6F14WEp0DG1NvDufg9sz8qS5NH8/lT8v0R7hf57bt+mziVFhzNFijFdMGW
ylpEvoUdKX9ZNtDAdICfunMOZu7hTss7hKyLe4vnzQvCncfy7J0kEzE40OkyPLvdeW4i50iIoQZF
GsjSi/bYvXnImkrwWPzM+y0lMC1++fF7CkpbLi7edv/3KCJrtiKrabFsT7h5oDL58LCyRpFbqtdd
nDNOZv4XRPi4anxdMJe2x+/Nf/fd0Ox3N0xV2tmh9gG00BQI4mR9ihhQh8SFrZ9BxKNMuQ8VfX5v
KPpmMBf0xkb9vO+9xwKkuwukGKbdflYKz4ZmhfPgcGDEx/uaWb1SugD7RKuAzDNhzmpRBz4YdQEE
jwczTIgJvhPIOd1EGgp8Z/ijLFijWV6S7qLQzKFDEP3djC/IBAdXL8AF3w0BoQTvO/vDAWlJ46tr
pvzqXfhwkJ6okZVI/nQgP8FER/3DShpVbrFeJ71Q/F2pfbhV6lMp0lbF0LshMgScyb/EVto5qvQB
tNAqXN5IxpPXU78Yz4rj5fhIJq2M51kTPy14s5t9hanEmomdyT0vXutJWKRhdYGZvjcvjsJQygWu
h3CmNFMwB5ooGylda+qZrLQEnfEshpQMTLc8CZE7FlPf3vu96fiF0W96C2VX8NyjM3fO2PiFncWU
PzmWl5ZFv/2o7XqgrfwMS8csA6qWC2ZLYU/CHJ2YLSevn976p/+HlBxuYqhzXw/LZmd5p3f2kQRT
K+vOzH+9ihs9snl4VwNkuaOboHzzjYkC/cw4aecbA9PmvKT/s5e8Q3sSn999x6zFNn8Xr7YzzeRJ
H0ifELuTWl770GiqyC9Iw8vkuVJf5V/bUDX7F2oHHu29bmYRQHIIHvRnc5f/jOS3QU5v8qzaTBQ5
Bg9JPH00yFpfM0OMFvXJW+SCVEpT3xbIGn1c+EphsBla51cdD/ligEAMu4XWFIvWAW9Aypl8q9MZ
7CeIZaxrEIhhmIlhFSAQyBoEYpCsYSOTemHaOTvUxbvaM4TldA9CKEFoE4DRbCd1Xd27jJmJdu3G
8jqPrnj1SRM7GRyeDTf6vjMet6YwQZ1+GuIrRQ31e3OadjVA2Pe5rb4Sybbucav1vKnWnUWJp+Dl
cmmJMrG5XG7Hk80oGm4VjeC0jE7QUrFcHzRU6DQHAnNczuQ9epl8ZE6biQ3i4WyalMNpVnfv87uq
AcqT5bYF8pOInjlvtT5pmkRyz5+SrS2INl3ddstuvfCNL71Egy9Cwgf4YIl25YF98a5xSYCx/x6m
rnELcGGk3LeOduGvxcIICU81C9pERpktD47ltIUJ8rsdev3nQ+9WIgZ//nbYN71ZLoy/GCxfxOUh
/q1fSoXhvTck4wVSGPqCqUGwJjSTST5I52QHBi0+PJVslYQar6q+llj31Dom6P+XJvuLbOFmA3rQ
P/Hw4hv/8PRBtRda76/KrfVDISI6T5l4+udNcrCGW6gM/8TTlsX1geBbYR15+Ky25I65BzKB5EtF
KDvVyhH9gCoyUOU22VFZazwM5UWXxtdE9QuqFOSVp4NRWpuuXruxD2QeeuoFewns9KhvxwMWgX56
R4G+7c/+Trp7+65AOfGAOQ/8otC3jsbHxMLYFs/StImJFOzsvf6stt2f3qnvO0MtqLXAXidE16Vf
OwK20ZEdr9ozgilx6MDOA2+NyzppOlD+zRcezsk+Wv230B6EEkQ5xS/DQthktcv+JS/PgFP0J3G7
pHCqX4Po65KtxgOzE6RoG01eM82QDmY1uW02JZzq46Gma7P7aLOvSW+JxaKxDXV+Mlb7Hos1SEZe
oZiFCZvkhVGLaOwjFJzzkZhfyWtL8XWrH5zWCx0Tkh9KDWIfITmYQ6SWXRC00WYxB4fPQnKSy6/4
eTSAxAM4GIv6g/YLzSQTWR6XmbaHQNqhXcWPoQCFQIGNxKKqH46bmBlBM+20XymqaMZszSr+Ivr1
sCr+KwiWg5pUK35Ble8fiUUtYrpZix14K6P1CyLtpuC9b9o3RC1zIRBoLvEFB1x848Y44d9X5fac
DU1Z/LFkvfy9RXR1/Ezg/yCk8ZKVcrsbfljb7qLvTPBCJ/Bmv9r2pEyuSlkgH4tborYf8SR84guJ
GPwF6cOneZ/l5CF8evWUZcNFCZB9tPqva27bPr/dnwHZLyPuKoFAleB7ZTfMucru6TI1eX1IbN6K
X0MoVbSIY5wST3KPWJUpAb9QNhcLAoQSI6UC0TtSuGLZTYs+Hmq6UC7a5sxCEyaPOBy5ej+ZDZss
EVtxz0MbM1n6/jWRgEmnr9GL3wyD6k+yP+90P7XTav/qzh8XybhWqumPtMOec804eChbJ7aBuzQe
C4dSJfPcjxW/FMXPQ9dIS5NM2G8VUzB9Fy/LY3HaMqVinZb9x63OIliPf+pCC8UrfjgCkeLcabcw
m06SPlOwRT79juwvol8P9tQT/KJtdKGaasUvSP2+GHQmadG/yGKNjNHC1DWqX5DcbkqwpIeMbHR6
0eKcZmz7dkJ0t92dcWRulW7ew/mv12iyfg3PNqtQ9J59WNMOJnB9cZ8pvctS+R5IrslAaLGc+b0X
xkzUsWuUtr9/vlCad6qyfWarU9y1emrOlrcWizQcXuRd40mlMDbOd71Gk/Vf1/iPXxN926f4ZQT+
UvJa4aPW1GLofDgULMElq6UZY8WvIUrNZy3VeBAn18eh4gMTet2ezIjJi+H2Rm1JycdDSRfGNs4v
jsWa7HuMZdLZej+ZjS8tZi4rwkUXvcxZWOH10cN601dp9FL9SaLUxsQGWExcsfo80Q+lJtybmXOy
cOiyPDux4eilsVsPW6K/IXJGssGiXH7Vz0MPfwkjAGeKtXDZDCvJI3q00EVFE1SwYfUH+ejP4bKc
DVQ/HFLyyG5rcjE0I8qaXQw9rfiL6OOGsRxrccxS4lx4i9uV1fgFVfTrwbcvlmt0IZCafcav+AWp
7abAYuMdZIR4BcxrIbsxBEkmMetxr7pDmjWX4UatJusTNlKWApv/iiipZ4vb7RafE8YKW2wfgrFq
u7+d5mSN93jwv0T2+OW2/w1/fCyZuawi24ZT5pxk6kOB1W2i7RHgcs65hGevRymM2qOp8wezGhB+
+t5k4sBOyYGBHT0ClLkUSPyr5F8StsVfvdsh+bhU/BpMpptq4uWIGhGNdRORm8+9/8mEP08MIwHE
cBUfDyVdSBPzwJ7y6m6yp9zFchHq/GT4nGzbllMChL307HefH9fTNZvpal6iZctmf2WK0mnRz0Q7
VqxNTZUgzM7df+97/86a/MU1Kbj0MVFO+vwpyYFD9fPQg++3v9kJ2RyphbN/u5kW5WG/I3B2Mk7X
zmvA/upqxy3bTAVHTvXDIdVzt1QtSjWJyoluuvJGnfPr2S2mpEV0gyiVjgi+XNUvqDKvef2pA7Ts
X/RPP/t/vk7kkvyCnEq7qUnNb/3wW/b0P96TyRdHiMaGjOU7NLX4rDS1cnKHk6rm6uO8pmCdtb7w
7VvGkmDeUxbKWx8j7cyXS5/Qzmv8AUdGLozz1TU7QW77pxxilVXnNZD511ey1nQwIxXm8DtA57aa
kz+gpMI4EupawoDmNURrpMbgUnmbPkwAsV4Ioe8AlpoRN9NfsuFodbJfhLM0I5McjwRmxd/EPyd8
zUKMAvZ85TtFYpB4C2q6QEXE7/qmpzIHscH/l/sK3AWnMmWGlUagGfInOS5yudPmLtHVNQuavCiS
/BnXfim2Jirnp7Wy5bENsvkXSXgHwzB/Lcl5/suKm8IlU775S/SrbIKUHRixEM8HZHnOmLIJFqph
XmCF7Ca/OUCmNSY4rcyUOXFTfIRIxwviOCjI4yG1sWnb3PlzoK0WsQ4Xcz/LZhOVec1sdQQn8xU5
LXZ/4Ech8Es5sZV2U1to8Rnug6H/Il7GJTOSKUzl+ERUrJXfBl5XVmr7Oq8xRQP/ZvObSI6LmWw2
99dKO99dtQpNUQK5jHwe+Ija9rTYk2aqKslye54rBg+Kl2/Bs+I4VkzYrYloSGrY+UhNG/ebNRPe
0EQIzLJfRqjkcccpeApyns+KlXkoOPe6vMG04teg+KhU4q3mfWteFCo+MAd/d9q1+iWQfVkqPh5K
uqRbeybyq/RNEwH2jDMT9X4yItXInyU2wbIe4IL6MUc0eZlj/kkBdpxZFHiAmg4hhBg/EwRHMC8c
JuFzXp4JSXKKi5Vi+VU/D2hmBkaD2ZAvZrFI8ghAn1mMTkLd4uFxiH0TLL/+fUvFD0cwQRbyLlds
SvYJKk8pfkH69bCwYTRugymNAlD9gq7mvNrvYlpjr/ogwSp+QWq7qeEmeHbdbqcfeJ71iXulJ1M+
v4VMu8TyjjrAOR7yOSahj9MagBKpLJsyJCvlU5Y2PCZP9btcJi9lj69jo4ERL2n7dwJZ3ynCDKjh
sjx7eszlhyDPrxcLE1p4xmIqrw6+JTLqVFjn530uvianPlpojxyNbxdCHEh+GSPnHXabqfJOO2s+
6CFmS9i+UJbnrBW/hqwysVPjufjzEnm6BNlL3xJ9YMJmy4cSBfE7CbeTyd0q+Xgo6Yoaa5PzyV36
TI7t+D43sr/WT+aC2TJ8eKYMHsumXV+DxIjohaEzUc+HoeJP8tz35h4/eses1TYfLNZO1E3HOI6z
lMA1R3LY+YvDLxZoS06UM01EE8t/reLnoYe/3UfMQHrvrqnENftoSZ6Yb8ZqWXi4KMqords/eTOU
cSbMfMUPhxgf4dHz3nWaF2VXS5qYd5K/iH493Pbkcz+N0YuaCbTqF/RK0puvfJdWsX9xy0vbA3P3
8bJf0O1Ku72hhLM8t/+wbS4M3tj+d/1TYfaWt1l4dldpbJtkvt1TGI9/ZObGsOTh2idc8A7FjBwJ
01C3jL7p0UkhwuQ1ixGkHfzvjvHB2fv4TGmWtP03b3sg4f/gTNmmhHOz2yJrj4ZhMTXyoUyCZm90
3Am+z7zsuk4qzBZhpkD/1bNhyUer/6zJm1/bBUQsS/nAdeH8wzdfK4jD+4Hv0OKICH/IqQNRtnzg
9htFB8pSbbx84dGt4m/CO2Vz4psAI8f+kUt5inK4rGDO37CZBFLTNRfM3DlNxlgHwX4SxiFaDpay
+Tc7sjBFIol/2bJ5/tZy9lug16VLDvEximVKzmvcZD7uL5uBP3BDWCg35EDEKkg5jB8152/OSXKK
wcTyB8oHxkGfNLDfIQ4f42Wz9f/QqjwH7iyaY+Gpuk53lFjpeSkLUmfjlEVKfuSFm+6853+9I12X
Bal8x/WfcwpPwniedDPN6p9UjIIjm/e4M5Xv0se4Yxx4MvMU5ZrJqu2mhnv6wfjULSSXuQfvuosP
w/Vb7yAlKJpktoYL8c1rX7wxDFP9Iw1MUSA6YZfLdVspnnTk8u8tZzRbK0g7ZEnFiYVR2v5Jc/46
IpsaLnrFI/HrSGG4Kx79vzwN13ydpJnZX1YKQ8UfKCQ+HQahf6QxvOfZd+SNizpM2lw2RS872MS6
NFPD+6ah/sL6B5PHVx0bXVoie/471dNwJxQMn+5puP7DKGv8Atdp0pN/XNrdlGnMrGOFsoa//ypr
FBDLGehfg0AgEAjUNYiVDW4Ie2idV9pk9dEBX/VhYLueuZ/gc0YQiH7rGn77P8+fLU9UQ5nC8fXy
m1l4Hz+vXAINOQv4juSqK0D2iK/VKg1NF7COESezrnlpygSPyJcCXdlO8hKtoUVsRHyaW30uPxkJ
WFp5Aea82OyIkw7a3ZvjL9hSe2SPoEx+dmFWflvjeN6eCip+QqZMejS3e8e6itvQD2z2ue/lAKw2
R8nkN5fMORoi2wSLNws2s7sUKBeLENleNtmLTmpj7LlxrHBEh8g5hps1AJYFv0oIa6pyXphlYa/S
3amAtVD4GZev+oPkvayTzHpCyTI9T5foOafoS+LNib4kAm+1uBbL/La5oMOcU/xcEIjlz5ra1QAK
nlAvhepWPgo+UbnyxDxlqLyKMjhXjK3KseKO1sgsUHOz4IJVUX5e8iWBbCYmnjNyfCydSKh+LgjE
8kf9m50KOjc0O2Ep7vLZQnVekw2MfEyIny4GD/iB9othS5CwTZF/wSTuaC6TK/GT/aLFNn8I6xtx
MrLmk1WqHKjqmsp6wA3wanAG1CU0Nmcx/8IGuYrfh/gn+ZIwnEy2jSbyXbTLVD8XBOLkYg3LluER
VvLJEJ/QvI8FwUQuJwU4pjy7Ef4Noi7R4dYkrY2dGZtILy5ePseDqEUConeLoPUlAeWcEV9ovOLn
gkAse2hXA3ZctQDb90s+Gd89ngJ2e9kb8eV3XLcAxQdlK81k5iFy5+LMTvI7+fq5I3eQf2OJu54U
fVPYkWLyWg9PRx2qL4nkK0EzhZn42t2KnwvWOGL5rwb0ZUdN/Rkk0nfecuLOG0EsXwzjU07ch4ZA
1ix1NQCBQCBrEAhkDQKBrEEgkDUIBLIGgUAgaxCIpcGsuZZXxpX1cfFFTuqV9lN6wdMJXkKXXzLF
tLzP1Incmcxc0wj19aKtj9aPFmpCKpdKGoyxWNW2qMbhNOlAC3mqOWpLVt+2+PSuY9aAtndVWpP8
U/M5BBXLVKmj29FU2RWR2wRvloN+X26oF6aOzG3Erkml8r+xWJrAXF1SnE54Tk/umpJV21YmG4eE
6NJC4xq7oFib6uewwMAjY63IPX/C3Fgf3WZhPF41z7o4THfpVtI72VRMKjVoXdPeeGGGnDRM4/jd
RY82GqVi5DCd1xzpsky7eHr13dqkY/ozTgzFWGksGG3YtGB6zhrdemeWQ3twPUiBMVYvjMYibNtA
NRMN2bxrF08bSxoO2g0ZzeXh6qc7anrLBwZ7XqrPI7u5i8GWOfG0aSlBY6/pXOAW3ZljdOuDM5CP
puY4xrDyZjTdXLaoWufVRB6ucY1ATe9kg2fgqwFLNdNPFjQbG5r8zHRWZdUuzDEdxGMM58UYIA3g
mlmvVgPqKlm7EsANi8VsTIKKyL0UuL5eOp7ON+/ChkprcBWkvXmGg2OPdE3Ncor6hVEsCKbyfGLY
65mpF727iRHT+lbH9aGG5KqPTZThiDEYq6lUnGznKWEYfaJCzQObmvQ4fFbTEdArbZmj7RIc08PE
hteuGBILDbFcaNND0mBtoq5BrARliroGgVgOQNYgEMgaBAJZg0CccAi1X5v617SZjzVzvxnI/K3t
Nt06mbrZ1tv++UU1EzDonVLrBdPMv6axQjWNo0nBmF9NY3rN08VnNs2QqD0R0NyCHlyLnZpN3W8G
sX7Z1pNL2VylyNTN/oD2+1w0mdR8bx8DWvrX1AmvJUXNb4zOd9BpgPr09NNF/5qWCMRraFNjoVVq
jeOkp8Xyf9VfKh+1zKp1vxmClUKmVrZutFn7qA0biI2K1UaV6wpfNQO0UulL2To9vXRRxbRDHBLu
ZrqmVsmI+woZzVYrY9sMB0SaTrLpbINkF/Zi12kb8a8xWtpu/GqG71kIZ+injkGLByotDVOaZjY3
9K+lVflg2qHTjsr1l79dFdqgf43RSm1niaq+NFqfmiF8gMj0p0ct1eGGg9PSzXUNwzVxsucqY2Ob
0nCDaA2m8xG1bzIx3TkcdeBfY7RSW/v5qL40Wp8aDlbIpuclO9zUkKaJfw3T7Bem3R53ZkDtwCzz
xu7Iv6aTSm39npDaxmUAPQW6IU3D8xqjs+cW7jfDo+27l8l41O4yae9fo5du/W9139uK0ZFXD0KD
WtLU7N7k6h05NGsAij9IzQu9oOYRwhA9r6kI18/nNXqZgJEXoqnVqSruupzq0q3t6fWVXA2j9aup
eWSgZgW170OrSZfTzoyGVCsPE3DP8zI38Xra2ZA1xoA7apYtbfpAGqxV1DWIlaBUUdcgEMsByBoE
AlmDQCBrEIhhQ41/DYABF5Hmx9r0fdqmfeagt2MJ6h5JNMhqOI/GHPQKXvNcBYyeeAM11db++bwm
Ze1lzfk12u9yGL0SNDxYAzhZz69RDhXw9J81Rp5z6fjVcDW/9xOVTFrv5mk4qqWDDZac5viedgWv
xGg4F6Z1TKhUm5Hza+of/tfvFNQ7z0avBDp+O/WSoX/NEiw02YmGA8nJRr6ud6tZVkefdNAhjJ/5
wnXsxFMTkjGaJ2fobBrOsHePnrzImKXommodav9aO3WeAAYY2e7S9Y4rDozloBOki5MLjPjXVPNh
6vWcXs5cR1bpSbYlrUJ9uu470z/WcA2n4HVS0QNoAPWV0839FJjOO059Aoq91eT9CRX/lHrTqu2J
N3qnxTCGtlxyTG2vaEUapmrEdnMO1TIHUzev6VPxaj2gmSW4SA3EP6Bq4XAtZFCDMZ2bHVVbheGa
JM5xTG1IaJdZXcwGg9igRKJ/rZyLaDFzdTY1p9VgLeoIjMmM6MxCG17SQBu/muo9ptJReyZW+xcE
tD3xRu9dP924ZzON+qV7lwjcUtWb1QBDa0ycznl5A5/fGCNuBy4wzU+lqS+scceiVtVkxEGzm/fr
NE/ciN/OSQCPjD6lTuk0Kaexijl18b+ZX43GfQMG5VfT5MwY7aOKJTyv0c+hPnHjD6waxKo+cuKM
PCXhamMx+tTgmFo/m5rTcmparsYnp+7Fcegp0DFrEMtx1QjPrxl+Cw0xdL2qh6TB2kRdg1gJyhR1
DQKxHICsQSCQNQgEsgaBGDbU+9fobDDvYD9TD86NMThFNJYu18odp3XE9lE0TzsM7RWtrY1O/Gv0
/GGae8ZwDWH0G0kjs/r+OzxcoGPWdL9Y0eSIlP69X5kzvDe/hTtOS3RyeAJX99kiSY1/TbPza1qU
VesPU59sneeO3jYETqfuqoenSCdIICG6tNA4vbNqVGeb6u+cZtdhyyNS+gHGILf6KAfX8Jr4Tl/Y
Xt2T2WlZ9fbl1HvuNKSquxluGe2jSaVSw6hrdM6qqekaHDDa39ubbn0+N6bn9lyHUep2oXRzpIbR
82saUjBSIiNFYAbZUNySotFLfQrL9IU16jkbTd14meZjVrXyQetIcmI1fkUe6GZXsYGtKtqBheuo
G1dF6/DhPWN4smkgTKOR2d/2WJJSTw2R33DdewNqnQI7HTLqjkjhTvRJD9WjWphu/CzbWk6MugVS
+9kqhtaVoWqhGe8NagpGzswxEoaDxvcgDCs8QySLueOhofJK/BZRhqUBmMFk0fptG/pM7OT8mg64
3JXsiCWvBixNWw/bESkc0604bSdtSy1k929jaHOOTY/kQxjRNer6PsNV3W71T6prPNFeXiqAWr+W
/r3DhjN8Ll8Ld5w2UdvrjS6eAdV5tiiLX4yBstb4w9THYWp9cDhgan/T1pkmvZomRYYZB8V0OMYi
hgvoXzMcFhpiedGmh6TB2uxW1yAQqGtQ1yAQyBoEAlmDQCBrEIiTGw2eAi0mXyf07Bqoy8iAnMpm
ms78a9q9I7o+cSOVoH9yjCxa8+fz+ulyjF5T1NSMvh8NQNP0qm9sw7WhTlnDtHtYfULPrqnLiDMQ
rBvPOJ1TXtok3r4SmpwcIzpbtPCv0U+30XemPuO6xtGTuyE9zQtVER1aaAxX3YYIen40muHpBD9O
NkzSbl6hDEZdcwy6vDVJs83moxbn1rQ8iKOjxllJj7RTvfPQMbesUGN+NIOv/Q5J0yfLY+nb0Dr1
r+HqrTBo8r3D9E5K06x+0KN1fmN6wBrdFjTg+zfASje4qb0mRDf+NTpnzbRlSxcsMrTfmWN0Lri6
yUn1tfVNJW9Qbhp78SRUOvUlSvXOOjIb52orY2JQla6Z1Rg5koNjWo0HrWnT1EJrZll15ZRpYMyp
m4UokxOmbm7DaE57aHm4j156eCJHz1jDdDCYDqjSOQaMLD/0QhhmAJoGjPjXaG4a07OMYbKvLP+a
Hrq1mYyqGWh+ds2wTWcaLZquxG1zjmyL822aqq+G2N3NGNv517Q63KfdyVSI7nSNouJ1FmI0jjPq
wqvWr2YwEzym42Cd+Ne0L1Lja8YqfivNH/Hoery09q+pS7d2ptbcv6YiRr0fTd0DG67LCkIA7nle
/itF6F8zeOCOmmVPmx6SBmsTdQ1iJShT1DUIRO/Aulz8AFjDRiY1365ut1TnrgTIkrjBycYQIVVq
NqReBtk+VtOEIgOv5jbZu9z4UH1afKeJ85VGnNRWQ4jvTI76sglud7OwtW3C8nViVDAp/pR1u0In
EWkmR6enHf6+s0b4uH29rfr12zm1smtqvnqZzSgXe3ww8XF2vS0C4OMIHDBhN3sB4lxRbiZ38ODB
NA1AXwjfH+sbbZzUxevtJHXWkY6nryTZbrGufy9UZFoaHGk2eCVJ3Csm5gSIuK22vJip+J3ziTVj
5XQ7nU+JwdsuTtvkwjvXcx8nkk7YLGTg4ZVaao4tlTykstmUsr2t3LZeTmvLqOYXclvSf6JhkMtK
jYqfVvvFdpk3alnitvU2UrbTbpgunjykyX54DiB6aEs/uhtd7U2hmUzyQTqnIVRZbpSwUA1vvSdd
nROdkpRJc+nCwjlCdF36tSNgGx3Z8ao9832T59CBnQfeskgBPNOBcv5TD+fAlE/ftmlzqU/19OyX
d6yevi8Pt+dXz26eycALk6+k946DKtPSEn9+FzXyBEncSd/7qv+n43BfuXz8/72H9Dwv4/vS3hwp
6NZCNqCXiZ0e9e14wAIu/kdPpbdI/dIbv/kzj92Xnzs2cvjATlfe0ibvVyt5SGW76oty2b4wrrTD
mwvaMqr5OcsXH9AI9MKDpbT41VnKHaXcEm3Usuw/bFq1b0sx87XtTG7oen+uu/Hu6v1x6fPRO/yZ
frLm8R2ur3yD1JqZjEQWWxEuiLhLlC/nmcmM7B0PlcDkmgu788c8vqyT2hh7bhxMizKtfkBTV33V
UsrYXzbTjkRmdy4Df/OGJb7prrejYYmOR1bP3hoeJ0mbMkI4nQBLf+p3fCdYUkwuco0nE6ZJVY2/
YEvtIZ+KTEvDPTTYkv4c2IqP5XKku2by1oWnSaKZXC7yGVEN+DIjiTytE9NWzOR2W4g959+esUbM
YpBMGPblntk1lT18/VPmz+4Jt8m7kgdIZbtVUzYRZhOvLaOSH5EwkprdXK2dvD0VzEDwmK9M22az
Yp52uSyhCaacsRYK9OPsnl0nB2vY2x8jswYIkH8WL0jl+2ihnReKrAqSzzLRBQHyd6iYtQgpeCIU
GNk4yRXdjqnTwGEKup4Eyvn52UvFQU62H+csMBUgY2gJVpHYNoGMYw9lU6vfn07LVmURzIp5KVDi
c9V+Gc+sx+4+7TA8SXhvlm0QAUQ1KcgyLTFxwZk+7RAp83GHPFCTqpPLD0yZ6NzgkecpGNWt4qjd
ReYXIbGuLfCSlNjVDvOp54HDfPoaYfHzRmxvpuwSP54EurZsaq1CtYxKfhLer01DgEfERrKIostd
8fjHxLIURcnM8VFSnk+fHNZZ8AOzpA8T05P8wYtH7aH+scZ//Jro22REEzXbcfIXNS1mbbHIRRTF
WVJRW/JY8ANs1LQxsQEWE1esPk9qBhHvAxo2OOacjiKp9qjbRNsjwOWcc5xnr0dqyHIlF+p80nEC
/bLQ4M8Lx00j8GU418YXvizlB0+IVqUs0xJhz1GbyMeb6/42e3FI7oS/lpuIdlmAfe/ai4gq0Iv4
27WQ3RiS61oAedzbWthILN1Ezhl5n+dST7x9N6BdUfHzy3CelS945LJRaq2SdohWy1jJT0MsORx8
goxncqufAlJZzsxeHCSBiGQ3Ej79ujb8ssUe9nWQ+7H8F4nv6ZuFBuGn700mDuzMuYg1RpGuTuqS
z71/Ny0I8ONkIB+2vLaZpvJpYLP76SidVuc1L4nW8BT9StaWDmbofHEkcvgdoHNbzckfgEm04RwJ
h0IUMq8h/5j6NOcM74/fNP+NFxzcYpqyTBaIKWRNfUEypmSZlpZ4Kb7tni0UbM5PjrxiE0tgTYnz
GjJ6m6bDcMcrNjqf8eqZaJvF7G1FJ+cpkDjPZeTEjv6UJEZnb48ky9T3ku1yl/IQq5L70G8oCy+X
TTXYTWYe6GoZlfxEWy1VM9GyLJCvH/0+EcO8MDEuhSRlsRcdomQTxHz7xEkyr3k8n61bJ3q0t0Za
zcqzPzUGl4pjEruRjGPinxO+JhkAFFHjRGcsAEWGvDOvdcbWkE+TPLadBUSjrLk9zxWDB8Xvb8Gz
oplfnLJbk1FxzIvCvDoIk1hszNy3GvYX4Xb4rThi0rHXpF8+Kd+QZVpi4hzY5YmDPCQL8KeS7TTn
IibW/Kk2iwVsTaLGSd3Nk8EcPhs4qCR2kxR4T+mY3ZZ8va19NueUzbjfwvOkbPEFRXdUdU1tGePy
Qk4ZDtTqGhLjClHVly87R510kWIcF0MXgxFSnodOCl2T8F8mGWjq3+pAj49Z07BmwhuaCJFpx2re
t+ZFQZzX+PzeUBSs0Sz/dCA/wURH/WCO+SdJHZ9ZJFa0IDfb6CrSDlmePT1Guk+Q59eLlnNo4Rm/
qbw6+JY4xp0K6/y8z8VKMc4Ca784w7P/SuQfXVOY4AurNwDLluERFioyLW0hM8SaxV4XCk1mRLdA
lqfgUdEATQcPiUpgMZ2xgUMvF55nfSR7y+V5fuIuu18weYGZZAPixtnIH3v8JqEYaJd5OnhYXIo0
eZSy+StlU+c1Shmv5rxqfiQIBe8jdU7yk+ZSkwIcmwSL1RsKRl73e0hIpSyWsXMnJ3ib5eSZ18S+
vUaa00gGWuC0uWj/1tAeORrfLoQ4cPHnJfJ0CbKXvjUteLOQ8ifHtjG5W7nRI5vhubkXfnJk+6zV
Nh8sqkvTnqnTMm52W2Tt0TAspkaK/gTN3ui4E3yfecl9nRhgfoswU6D/6pKwaeMUCK5j4f7UVYnb
9iIzfQvkrJsK7mObYcdVC7B9/5Qo04cyCXppiTuPbaO9CzTcdNcDZYaYS3+0LQXbvWXguZEblSCO
RFBvpc4b2/8uMxWGNx0XXOWbCXsjvnz5pm0fTKdo9jQHB76c1dXGfuA5902iXogwebFsI+9Wyya1
IVVU6/2NpDev5vfdq1LAfkcQ8xND7bhuAYoPEs0ytW96dDqcy3nzN9211SaWJRu76QeW2TAcuv5k
WXneWdrxqGKlrUoLPe9vGtbkza/tEier+cKjWwWiPoR3yubEN4mqKB+4LpwVzPkbNgOMHzXP+8tm
4A/cEBbKSrm+PlGKXvFI/DoiHXfFI4s8Ddd8ndzL7C/L3SFMxR/MJz4dBmEKxh/fd1af6pfIMHXD
LaRMZfO6d1eJ9U0wJcr06P/l6aUOX5tXTd1AEnlg8+o0Twq6S0y8LFZgqdq+usvbcw8eoMQYdOnh
cdKAeUceopv3fYkk9mefvZPUUqmcb9tIUk2LMevLJlleFyWzSr2LQdT8pCAC5L1PjcvSSV/J7G/2
L+8IA0VCPrB5XVqWzFwikoVuT5w8z2ueHKOl1jh1wdZ7mXqze7ODVwL53/EDoqdwlugWT6P8hbTR
VsxQTnboStf17s3I2vnAh3/bl33cuOcZMdzofs8ze2ppYgMgaxDImmEAegogEMgaBAJZg0AgaxAI
ZA0CsdKgPb9G/tBbshiSdYz6M2P6k8dAj+RBLHPW1L+qbvjepKU5M6ZfGSopr6x3uSJ6YaFJJ9dw
mkNs6m7InVd7vo1eYOhXtzZ4uky3qePZRwjjuqauYzKaA2z0btScb9P2nLVedmsEYqhXAwz00ZOq
GzMVXYr8RHSkaxon4HXTcUXR6HS5fve0vnflyukvSBpEt6ypYwfTWskwJ0FfY1DTIJZooQ0Z1FOf
+nqADscgaRAd6xqGq5xZx9Sc5aceacM0HjSsHAc5oM7WN1tQe/oLPrBBNAF6CiCWhX2BFhoCgfMa
BAJZg0AgkDUIRA9hPiG5LqtDh/GEZMRQ6BpmOXVDBjmDaK5r5DW+Ja30NYksP/1QbjbPQNqFwNRF
Ap2hXt6ywLSTgWNaPHapxlcD6QVuLSyjSYlD9wK00LrrAfqP1bmGnThNktZx72kWuqlwXE2Qps/5
NS46TDWs7sYA/QQqgskpVf5HrFQLrcHBRvGikf1nOOU3zR3NNyUeQMXZRjP4y2GMdK7mrKhktBSq
t3Kk0Wx8NpCiNiUkzQrWNToONjXeNJWeX/2lMkYz1Z7DNB/fm5hXNT9zujspldyZZrYgsxRVqdk8
1EyqplqWayoT4qRmDdfS9DJ+p5mPmg6fOO33ehc4rskrAmqURE0KDZlqFsC4FgVRpnS6d5sIC5ph
ombehlhZrKn65RthEgcGGddmItRIOPWOvEu0TW9kGsTQhmeMEL86h+okK80O7IqFhmvUK3g1wFBf
Y5p/U/zWjJhE7To0QBvLp15bNe35zbPimC6yarDmpDKjvlm5rDHW1w3rE864fafxSmDa9P/2KgRa
8rqSvOGezjRbdkCXHGSN6jpTcbBhqj8zFYuk3r9G/aY43zA6fjkGyMho5gs1D1E4rRDcUslaTV6T
B6enSFoPHdVYylIaUmcloEv/mradqucjbxcJdisDao5hwjC2RBcWmhHFMQyk6XolGEmD6IuuQSBW
sK5BTwEEAlmDQCBrEAhkDQKx3GHs/Br5dsfTssYHlZzkMdM8Ia65BI0Hy+g/XzHoVFO9bveJQDRn
TWvfmJ4sZeg+CanfNsY1iVphFNe4faZzp5rq7tCmn/i+Z0QHFlrVj6bqLAONLjWtzrOpP8mm4rFT
c9JNJYf27ixMOza2uq1lFFd73exTuyECgWima+o1Qo27TIOzTTVg43k2jTqlGpKp89RRNzZ3r7za
OdWgpYUYAGvaou12+iV0U46p1RBMyxD6bzrgGpxgEIh+s0Y9psZg79c5z4ZrZiQ1u6/TxxkDITjt
UZ16MVHRIAbEGqa2U3augRoPhWI60FYtdQ3XsOG/pVMNerwgBrQacOJQozEkdDbv19WEXPWy1uOg
1YoAAtGRrmEqbyJjajcOM3WvoVS/M7oLTzUMqH2GUnHgUd14OL1nMPWah6tzZ9ELq7PPmalx9Kko
JtUAbfbJoXmHaIKTbs9zr/UE6p2TrEFPQgtt6ej18xUkDeLkZw12cwSyBoFA1iAQyBoEAlmDQCCQ
NQgEsgaBQNYgEMgaBAJZg0AgkDUIBLIGgUDWIBDIGgQCWYNAIGsQCASyBoFA1iAQw8uaSbZyyU8q
F2yQbYjGMi6nfD/rx0pErDBo37bBb//n+bOj0mUoUzi+PiZd2uaCG381HVDC2CM+inz4joxlVklB
L5zksRYR/cOwv23jpSkTPCJfCvQl6q8Od/TA7LWqLooELKLmycNeSubXtzPYsIgVrGsAXNOKrgFw
zuRG1Z+Zw6co3PBkrdNncCB8ZHfInrZR9gUmZcpBaOGDL1mzjmLpf9wzilWKWFG6hqgY8p9KJ3h/
5ec8fEe9KjjIN8i9AiNRKPILdqpUBJaL/HLECrTb98CZ2MqIlbYaQMETOgTyzqz7a/kqOFeMrcqx
4KCAcwBszC1GN1JwZnSMSiQhzb29Oo81ilhprAEoNN7wHb0hqVxmAyMfE+Knq8SasgAcAmCBfALr
NofmsUIRK5A1n6zqmgMKU46svVX5jc1ZzL+wQQ7gL6W4EfJPlAIGSuTijClnbM1GrFHEymINy5bh
ERau5rzA8gDvY0EwedlcADwe+aHMmbGJ9OLi5XM87JKIJa5BQxmiwQ/4Qtkyuc+/xGKVIk560I7q
9Y6rFmD7/qk3kt78d4+ngN1e9kZ8f399NplM2otigM8duYP8G0vc9SSddoiMI0y5YLZM771xJh6Y
vmPWYpu/C5/eIHqKnGP4ZOrRmQK8OLXhLcAv4FYBRE8xjCvPFL5MHIGsWeJqAAKBQNYgEMgaBAJZ
g0AgaxAIZA0CgUDWIBBLg1lzLa+MG1sfF09aZpQr/c++ok0mjTJ1espt2xjNK6BVUmrlqr/JcYxW
OVN3XZOyJr1mYdqlw+FRwJ2zRmo9gwePVxqb/KP72V/StD4fXb2tkanjDNpF06kArk1ITeVWIxqu
L21AJa8aIZmGMNJ1Q0G0ctaF6fWp8xJS0r+eFWChcfIfBxwn/0P+OLXRufruJVZ2/Wd/wRi6rZWp
jwRWCswY5KLBX5vm06L82jBNG4JpkiaiS13DcEztiFkZctW/ZYqOTQ+mHyqzNkGlyzJLy2ZQjdI9
t+glxh961uiPS0xlgGJqyDP0LJK6PnRpNXK97LGNBh+n1u2SatHYaMAxSw/TvZSpJcbnlh1rWsm+
DFSPNJTLTdbhkG5kOtQhaRS7l1F7Icd0qwi1fdmAEL0gDaIFa5r2LWWdQDLhllE993tC01HIOiIy
6hrCkvRN+9EASTOo1YD2irEyZnL6KwJDM6Ppl0z1FdBdlzQulpFCaMOo163iGAmzZHgknFysoZj6
JuSUlfvaZVt1pVP7wAEYrYExyOc1XGtFotxufKTSWQ6MMRE4YFrKpL1RWVnR1KZR4TTPdhoKWG0m
pv66ruEqcXXCDKXOORm80lCXDynaNQzHLNPWPQm80pA0w0ubHpAGa7E/ugaBQF2DuzcRCGQNAoGs
QSCQNQjEcodmb4CygsIYnpk1dTHp3J2lwwkigBH/Gk4pT5fitF3LrSlsq0z0HmVxS/CvqTyDgfb+
NfXPg2rk1Mguf+LaUKes6fghcTMfG67fD8zapa9xP5H2AXUlDteWVBxoKqBFJlV3n3rPlm79axid
emj0r+Ea4tXFqTSUZj8BolsLTXKmqTjWKJdczc36QXlwvjUGWWVQYXStaToYlhl9sbSeMMbkYbgO
wjDG4w0LUgTLTdfUVL7yxwFT519jYN8SMxB/zo76fueOAkYjaArbeZm79a/hoCfuGtVdU/0xzTol
K60bh+vV6NVf1mjlYVqLxjE9qa4+qAL9TtaP5LkuMlFdf7obXpjarWZLqDuuO9u8c51vTNfoxRnG
p5zmjjs917ZEXP83AhpMvbJHvyunNONbt+S5AdcRbaoWWjddX1ZRXZGuGkXTUAzulVoqa5h+TxoG
qmm66RRM3zOpmI799q9ZDmO3gmXjT2DweQ3Xqv4H7ltjNJPhHj8782ypq1zdiHoNUP9b03U+1CBL
0zU6r1xhuOq7AzQDpTr5Ub3gOfVrnydpbTLg6h9c9EMcJROm/fMaVRzls86/hjFooTHVZzscNHku
xtT64HDA1P6miaR9tw4H+KCmI1CGlz0RQw30rxk+Cw0x/LTpAWmwFnupaxAI1DWoaxAnEHzW7aBP
swne4DItQA1r2Mik5tvV7RYC3ZUAWRI3ONkYIqSeo86G1Msg2/9CsROKLLycq65sS276kFKSyVA7
cdSyV+QiErE6tdQek5WglRT4SnTB7RZTq5aV10+4+jNbueRJalm3K9Tvpgn5XB8zp3NTs7Ff84mj
b9NWl2eCX9asET5uX2+rfv12Tq3bmi5QvcxmlIs9Ppj4OLveFgHwcQQOmLCbvQBxrig3iTt48GCa
BqAvhO+P9Z02Turi9XaSC+tIx9NXEqIqsvUUjjQbvJJkwts3shdOSDVj5XQ7nSN4dtomiiPJJf1k
o7iPO3iYsFnIwMMrtdQecdt625Vy9dk+zgZJClIZbVfKt62X08Bb4+vtcbnWbRdL+brEJuG8Fc5Y
7Rfb5Y6aXZVOW8llxG215QFOu2G62MehLOtz2riDR6YfiCqlIX+x+el3f89mcXiy8eXEGtpRHQZm
MskH6ZyGUGW5McJCNbz1nnR1TnRKUibNpQsL5wjRdenXjoBtdGTHq/bM902eQwd2HnjLIgXwTAfK
+U89nANTPn3bps2lPpfp2S/vWD19Xx5uz6+e3TyTYa9TZOspnt9FjTxBMrnml7Fv0XeKvW1rIRvI
6IT0HfrS6pl787B15vSZb/7xuPjTSJH76vQqfu7YyOEDO115i8E89x82rdq3RerZI/95803R1QWp
jFd9Uc6WenMBnH523btvvyN+dfE/eipNQj/7U79vJPXLcXVMKeWOUm6RNuztVPqBjL0E95XLx3+Y
gczXtjO5fjTI5MMW09jfFxMLad3b2cWFZPHaEZtt26N0492cY6hZ8/gO11e+QWrNTEYii60IF0Tc
JcqX88xkRvaOh0pgcs2F3fljHl/WSW2MPTcOpkWZVj+gqau+aill7C+baUciszuXgb95wxLfdNfb
0bBExyOrZ28Nj5OkTRkhnE6Apb9lGt8JlhSTi1zjyYTpDFRk62km99BgS/pz8Hrxkq3/bi0QcmRG
Enm9PDK3wj89G8jx8TWL4bDcd3N02MmN8FPZw9c/Zf7snrBB62aCKWeshYKYSW5n2E9SkMp4q8JV
s4mP/Iu1nGFezIZFm8u/PWONmOnxfG72Zu8OJZHgMV+Zts2KIe6eYq7P2OYSmzN564KfJPI4u2dX
r+3YQPYLr99siizMi98CWflXvc/MQuqhkQuiNhdnGXrWaCy080KRVeL0rEx0QYD8HSpmLUIKnggF
RjZOckW3Y+o0cJiCrieBcn5+9lJxcJNHkjkLTAXICFiCVSS2TSDj2EPZ1Or3p9N+KUARzH7FBqTE
56r9Np5Zj9192mF4kvBfHAGmQJWtp5kIzvRphwAS1KWraY70xiPPUzCqL47jP3yHSP4mO/2xStlz
8B1wmE9fIyx+3m8wy6LYWua4mkme2DhPAi2VUa3dcyAjtqnY0UJiaAu8JN55T6CyA78kjllyiINB
UjFlkob4AyW156d7yJcJr+tKOn0kcVcU4gGRGtD+88XI9BEXZ3X4JlgYYmhY4z9+TfRtn2xvHid/
UdNi1haLXERRnCUVtSWPBT/ARk0bExtgMXHF6vPEZpLivQ9o2OCYczqKpNqjbhNtjwCXc85xnr0e
qT3LlVyo80lDBvptocGfF46bRuDLcK6NL3wZNpxCZCspFO8d7DlqE/lImT58/EOjwL537UVkgqAb
Mn+e1KehYHU9sKj85p1d99eQyDkj7/Nc6jFo0wtiPd4ISvV5Z9Y6SBnPs/IFZVWGEsi9O8U2HVPb
ViDcImJlspXx+yH5zilig1vnnM4/gP8tJf1r8u+vQehJ1cSzgvOjtt87Oh2OKfOXzv7mZ4/83sfN
NmEPP/ysAf/Na+HIpEQGSqw+ykJGrselW58kI5Sf3j0CZTK8sl802+bJpyCPeq+KHfLQN0oZC0nN
ksq6Y39DuMGdamP/pChpVwoKahaHQEm7n/DviJXe/VeS7WtJynwHD0kim7nXa+z+fMzx5wzAGPWT
tS8mYN3urGUBHLxuyJ+UEu8h4lhSqTUz8gqX7+gN4pzQwp7yCrtYPNdYlpQ40fyqciDMd4+uTYk/
eVKUOc+ruoYWa7gsNZoyLf1z8neFuTqpmxJ/LsNj4vXeU8smj7Kp6pDy1wscGhspH1ri9H63AO5P
jS2HlWd/agwuFZuC3UiIIP454WuSWUWBpMwXgIoCnHmtM7aGfJrkofUsII225vY8VwweFL+/Bc+K
/aI4Zbcmo6JFEoV5dRAmsdiYue+l8hfhdvitSH869hpYqrL1NBMO7MDPWf0pZzQyf6rNYgFb05A8
Ud8msbolhmSPrL1VXkgpHbPbkq8by/C42OGLQaku/Z8WSUPK+DwpY3xB1TW/gW2iEXYO+TYvKqXP
BkixmR85q0bgFaKqL18mhoANi7ljPw+9JemaPyX//qmsiZaMDVw6d0w4Y93Ymsskw6vDv+CqU9e+
IZTyi1x0+NfQJh7xPPXkfCjjLXpvOkaVgV/wOl1UGuxzAPseKO/98czoDWCbP2XvroRva1Yo0JRJ
MhY2ewilspA8fTZ0HQST5Z0ppgCh5HO/YwUffYzMOulg6i5vKkDPhylTGXZyoWyfOZNKwrM+frOP
/8UOauTOimw9RXZselNupJjcViwkN6X/8l6+wLsSq/N6ixM/Sr4n5SnSTCHgdJpAoD3pTMBqs935
GEQ+6P2GlUp7jWlf2n/ew5+721728CMT25xZn82VVcp4ozwCmvnNfj7oevfU669+Yg3/ybcKL3zR
fj3hiD1F9BPJV5SOtvkcznez3/LMrclP7Eiui1hvAfZ6RyqQpMEVf6Z3TRPO5Yulh5/0mlz2jJhq
lkz5234GPT77vk038fnx8DJZQ3vkaHy7EOLAxZ+XyNMlyF761rTgzULKnxzbxuRu5UaPbIbn5l74
yZHts1bbfLCoLk17pk7LuNltkbVHw7CYGin6EzR7o+NO8H3mJbfUV+e3CDMF+q8uCZs2ToHgOhbu
b5lK3LYXmelbIGfdVHAf2wyqbD2F89g22rtAh59+kPvOX8/dLj2YSQT1Vp5/xu0/+pW9NGRtx1iK
yXgjvmPXZ5PJ5N4ie5qDA1/O6sobZGrsph9YZsO2CPNv/5bNJZL/OCmVceTdzXJbUkU4/h/H4qMp
+o2kN/+m44KrfDNhiIclm47kK2VzfGrf9Oh0OJfz5v+T21YIzofhj7algPWW4dD1vV553pnJ8UUh
8YDb/YcHVUI2+Qz9/ZHnHuBu1BJmaFmj3YfGv3y+NGnkX9ug/rIgqfbJs/yVa+mTt8i/Kbh6a559
508Oij+QT3EGyDpqy8q+d1aJPn7lvg39XkNTZCGyjr3l137vZSYjo2ombVbS2RFJCrEe/+dbNXJM
5i/qdGGqMS9eTR3oi19ja4JMnqsNbX1GyS0ytaG+DHK/5Y+c0b8NnOxZxQufKerOdn7/eNb/VLNe
cTKcxKGPDl6C4n/HD4i+wFmiMy0qvpBu14oZytnnBV9+rFC6/J5oQCFP4MOvmK2m1j3i5GUNAtEJ
d0LlQvH8/WZ6Ltt+CEXWIBCdAj0FEIiTAcgaBAJZg0AgaxAIZA0Csdxh7PyaIVvH6Of71qpH3+Dq
IqI9a+pfBdnZC8gH2cf6+B5pzdE3+BI4RCcWmnREDSe/IbzmtBrlhjwm15xyoxN4WQKZguhI19To
DY5has+tabihPeWmGnhgRhp2b8RQsaazofdEdN9BHCCJvER0yZq6l5gqhwQpiqaBPwM7DXUAZ7Eh
aRDdsqaOHUxrJTPAgwX7fUoRkgbR4WoAAkmD6FDXKIfViMM5U3PSnnreCaM9/KQ69g/sGJQ+Pk3R
nDWD62mIJkBPAQSqfbTQEAhkDQKBrEEgkDUIxEqD+YTkuqwOHcYTkhFDoWuY5dQNGeQMormukdf4
lrTS1ySy/PRDudkqA+2enBaeLvKWBaZtCkyLxy7VgNVAjWm2F1aNzaF7AVpo3fUA/Z3PXMNOnGbs
0ryOsI2ni6EUmgkEylbtOoGU3+ojtM6qGpFjkDQr2UJrcLBRvGhk/xlO+U1zR/NNiQdQcbbRuBrI
YZp2LqbJdYNslUxapdBOKda/MVT9jeFqNt8ZEbb7cQZxsugaHQebGm+aSs+v/lIZozXbKpnm43tH
u6MbPEw5Q7s3l9SFmSZGX/MIXN93lCKGkjWcsV7U9k4zHzUdPnFtNYROn61REq1T0CyAtQpYITzX
qoDNUpBjo6ZZmaxh1K7BGWESBwYZZ3RMbxaidW9kjKbPtFVLkr7oPCuNBYpr1Ct4NcBQX2Oaf1P8
1oxYX0Z6PscsMYU2AauburtJQY0tlRn1zcpljbEOaFifcB3Zdx1mbziFel5rurvByRDTStMgX1Y4
a5THHBUHG6b6M1OxY+r9a9RvivMNo+OXY4QOnGqSqddQu/pcybplCu1VFKN5vqLkoZXSAAdqXXGU
BTikzkpAl/41bTtVz0feLhLsVoZBv28HMdCedGIsNCOKYxhI0/VKMJIG0Rddg0CsYF2DngIIBLIG
gUDWIBDIGgRiucPY+TXy7Y6nZY3PyuUnMM0T4ppJULtwx+n4wxh0pqlxrMGlEMQSWdPaN6YnPUz3
SQhXt39H9xFmjZuN6kSjZaVRZ5qajdfIHETPLLSqH03VWQYaXWpanWdTf5JNxWOn5qSbSg4G3Fnq
KAT6PjJNyaoGrF5zylYG7ASI7nVNvUaocZdpcLapBmw8z6ZRp1RDMnWeOsoOnF5osX7HQCCas8bo
WN/8JtOL7l+/w9iAH5oxZxokDaIPrFGPqTHY+3XOs+H0k2x+X6czMx13c8YgsSsiIHUQPWNN5S0U
HfWquv32XCv1ZHADNEC3611tdQ2+UAYxWAutf+CaqQuuiaO1oVdhaAOi6xiiL6xRHnxUT7HR3mDq
AlYn9HWeOLUMqH2WUnHgUd14uMZ3k+koDwZqXG+0NqRxZxp0gkEsFSfNnuelONMgTsKG7SdOmh01
TN9e94FAnKyswe6PQNYgEMgaBAJZg0AgaxAIBLIGgUDWIBDIGgQCWYNAIGsQCASyBoFA1iAQyBoE
AlmDQCBrEAgEsgaBQNYgEMgaBGL4WTPJVi75SfW3INssNjOBNYhYedC+bYPf/s/zZ0ely1CmcHx9
TLp0zgQ3vhrxK2HsER9VjUGbeKxCRF8x7G/beGnKBI/IlwJ9ifqrUyh9eO50Ve9EAhaN5sllsFUR
K1vXALimFV0jqpjcqPqzkNivkMiTtU6fwQH4s3mTKwk2yIMrL1hGoliTiJWpawg9yH8qneD98gXr
dZhPPU/5NV9wEKIALPJ73buJTUeCCyOewgI2LmLFrgZQ8EQjgXKFjWnlMjhXjK3KscAWy/nDF5Hw
JEyGO04XsSIRKwi0Q/vNmvrCuHJpSwXkSUu4FD/60y3yEgBlcf7Rodh9+bAvf9udz4+DiSqz24Cz
V1UUAtFb5BzDz5o96vzekprdrFyG9xa8JclYu8liedecspcgF79n9kdloqnK3z1myf4HlLF1ESuH
NVoLjWXL8AgLV3NeYHmA97EgmLzATLIB5SXqZ8Ym0ouLl8/xvO+9xwI0MeNMRMv4zihFJ7F1ESsH
2jU05jD557J9nnfXpnxHyGWo6Hl3XdI6H9z4q5RFDHDl97LkX9+RXX/x8d2wOukQn9fwrvnV9OxY
FqsS0RcM4xqa1kLLOQimIO/Iy5dl6TK6+Zf/8w5aCrC/KAd7Mjxl/s2dhEhCGejSgTuL5lgYmxex
Yiw0Cl8qjkBds4R5DQKBQNYgEMgaBAJZg0AgaxAIZA0CgUDWIBBLh7l6KS+M1y2PK1+NLZqLxzAr
4es+e73szgFjPJh8OjTTWfpGo6hlbhWjKgajTZ+p3GE6qVvtF039KnkwenIxzVqpNgyHRwJ3zBpG
bLwmDWisNis9gPxT86l2qp6RhjHW05hqn+lMAONR1DK3iKERoyI1oymHoQFFG1ut25rITDWnmvBM
Y901C8NwSIiOLTRSaXJ7cFLtVT6k7sApnZ9Tv3PKLTVcXcOILaB+9lzTMMZamNHtK53k0pMYTK/z
aVoPTD9KNcxIEZxYXaOtV42SqB0LVX0k/gyVkZJjhryp+kqaGhVgME3ZGCJdnulCNMaogtI1ZnXs
sGVgmukPknTTO8zAWKPXgoy+/VbV60z7vtZr0ki9Znias4v+y1RMow7qRhOUMxy+YUyrZZx+mCGE
vnypfvPDsK6p2muMIc5z7fnB9Zg60hg9JKqGMbxiUkuRyhBllHYaRWVoCYFjdAdDRvtDkzCIbllT
Pw6SelXtsUaDrr1h39tWGaomNt7jGkNyhq2tTiuQWwmTHM+JXw3o2exBuxLQr4bpJN0TuRTQOnzn
k6c6lds0hXorTC9OszCIznWNWK+y/mAaB0qG02sG7foyo7HumP5MMzkw/Cyl7/NcA7IoYnAarctp
lqwNP3uqTECY+nquz0nzeEhtRo0tpnlCAPpNjWgNqr9DNmJgixK9WMYcxhZe5l5pSJrhpk0PSIO1
2Htdg0Cgrun5agACMUiw/i1WWmDYE8saNqJ9r9nV7Zb13JUAWRI3qPNOtJB6UAcbUi+DAy3jZP9z
40Pt85DPAmJD+ueWhAwfZ8LyjecLhSr1LrjdNWVmm0jGBnmd9Egrul2h5UOZkNcZOvS5+VgiGXR6
Bvw+Pu2bnYR9n9vqK1W+vlxWrlnta5s0X0pF5ZWbex4pTfzt22Hf9GbwRXK5nL848SCM5CH+rZz0
HjXee8N0vOAWgL5g6vEPHh/UW6D4bc/e9GAG4Cs/JTLlRnN9ycQRp275u6fD4DzeLJOQSeCeJGI4
bvrAG76oVHi1lh4wufPAF+Vaao8r/2hk0z88KaXA3ma6y7xoAd6xGGbmb5FuWz/327xY5s/eJX21
3fyBL9pIZUuZBSrMZG8ncjBFbXreOSnE6LX3eXNDxw7dNztNPPRX+yIL8ntis9mF5Fbff7yaOSGs
Cc1kkg/SOY0akklhDWve4my9J12dE52SlElz6cLCOUJ0Xfq1I2AbHdnxqj3zfZPn0IGdB96Su4Nn
OlDOf+rhHJjy6ds2bS4NqGwvTL6S3jsO8Ox7fIw7ZbRrdojnd1EjT9yXB6+X8X1pr14mzvLFB8R3
ZvsOfWn1zL3iiQxgN6/2+342Pnds5PCBna68UckO84ltP7lb6v83Qy5xy2XvgNPPrnv37Xfk9nhz
QSqz8q7uEfcLN8VIaDs96tvxQCWP22dXPTAuv8NbTc9J3/uq/6fjma9tZ5YBa9jvfvToral9te+t
TD/Kjth3PDZ41jy+w/WVb5BaM9t5sNiKcEHEXaJ8Oc9MZmTveKgEJtdc2J0/5vFlndTG2HPjYFqU
afUDmrrqq5ZSxv6ymXYkMrtzGfibNyzxTXe9LY+soSOrZ28Nj5OkTRkhnE6AZTBlG3/BJr232pLL
zd7iofqTyT002JL+HGRyuchnfHohMvmI9M7szK3wT88GpG5pP+/tXG4cprKHr3/K/Nk9RpVvjg67
OY/EmpE509duneEj/2ItZ5gXs1IKZhNfKbMYOhPOFUloWzGT212pch5GsjvpTE169uJjojjwOLtn
15CzhmeEvZMHHAplAtrPzML3R6yemfBgWXPb9vntfrE6qRKsypSAXyibiwVhz0MOz5b93ym76am7
eW/e6X5qp9X+1Z0/LoLJJGmNyZuYwmceIJFMi6fm7DlrsUjD4UXeNZ4k/UQyFTjf9Yp2MhGeFUYL
g6pxy4Jf7h935DJ0n2akN7sywaNSU91MLepnYk39kIjB3mH6pW1WCmk7bLN7MzBS3Oq2praf1Ul+
C0GJd15T6rvUbHicoymwLoQlUpjMvLbMIrds7iw4Zxjbvp3qT4UFHw2WF3dq07PPfHJOFN0VfyY7
xKzhC97RqeRiPAtZkSaBxs+MbWab1Z2m+y2TZjXAf/ya6NtktIyT6+PkL2pazNpikYsoirOkorbk
seAH2KhpY2IDLCauWC2eAyVbbu8DGjY45pyOIlAQdZtoewS4nHOO8+yVx8VyJRfqfNKqgdLAalw9
jyf0rqdv+s2eozbJ6xy0q0kmyllA+fMqNHJRvx8PQiLnjLzPc6knbjgzz+xa+aHKLBWaK+ehBHeK
bTgml1aQy1zRqp6Im8z2f7sWshsr0/x9kLNunfvDmvTeXHdm9uIgwK+H+ESViNduy828DnL/bP4X
nzuatniCg1sNCD99bzJxYGfOVRIPpiGqhNA79/7dtCDAj5OBfNjy2maayqeBze6no3Rande8JFrD
U/QrWVs6mKHzxZHI4XeAzm01J38Aom4BR8KhEIXMa8g/poEdEqWex1NyTfVLcYdL8W33SMf7lEzT
TTKRzwIKl16/KXFPQTbaip/Z7eCBzt4eSZap7yUNZuY7ulZxwnKY5u+b/UnSxZ37ApgXJsarusaa
UnWNN71KDL1ZbBKbWue7OWbxCV8hcqsmvc35yZFX7EX4xBDPaz6x3XLcaJSz5l39XRqoWXn2p8bg
UnG0YjeSbiD+OeFrIFDiT0VRZywAFQU481pnbA35NEVkGYmtDGtuz3PF4EHx+1vwrNggxSm7NRkV
x7gozEeUHEgsNmYeYJ1/Uuoccw5//7Lwc2AnH8ycq1kmZTighqwsZd0LV4gLKaVjdlvydYM5MSmf
Qhp+3uxPrn2d/w1sI3SFczS6BlRdwyyUVD/HePWAIanB6XigNj2wiWrmT+GhodU1H6FywrpTLyOG
GLT+G13rPkbFBmahTXhDEyEww2ret+ZFUoeHij6/NxQFazTLPx3ITzDRUT+YY/5J0gJnFgVeopMo
5iqiSbI8e3qMdJsgz68XZ/uhhWf8pvLq4FuipX0qrPPzPhcrxTgLrAOqaOU8HjK0w9N9yyQbYs1S
P00HDzUTgxLPAoJxnn0PqW/xTKDgJJsVd7lH/tjjNwnFgMGV9FT8nz0eH3hMntcgH5wsBGB0jA+F
5k6V6SrWbvUMIhLa6/EyJBrP+kiTiPkSxNZ4J0K5NRaPFEJKD0KhyYzoFknBp2GI4U8u7jtzLR1Q
jDGdzw9ffrqQS/V/sUmzo8Z7FGCVMwmexY2/SZkLQP/RM8cDPhaynuPrkv5kDEaPjMLEvz+y7siq
6GrL9FiWpmS17zuyPmabC8TXHvWDkAhQ9oSFHbWlIPjJe1yS7cEydBwCn7/ZT2/cB/bynH8wtayc
xwMstbp/6w+W4wHKsmABPt0sE+ksoGAJrPOXvfT337aIZwK5p0gtTfnlWlooO4z5vvPSov9YVkyB
SR8PWJ7+r8CumYfRBbmfWMxZzRlEtoNyaHBPXfayddovxpJScRXjq7wxIbE2rqQHWz4HIRICIvYz
hm8rWsOOGv57v9quNxMM2X72ewPqWZp5Td782i7xgOd84dGtAlEfwjtlc+KbpDHKB64LZwVz/obN
ZMA8ap73l83AH7ghLChqP/f1iVL0ikfi1xGznrvikUWehmu+Tu5l9pfzsu1PxR/MJz4dBmEKxh/f
d9aA6ls5jwfCjj6uP8Q2r5q6gRYrstRKDKK7o5sLx/6Mls4Emtu8apEPw599lszlMyWllgy0lYii
fMBQ2VwSxsXJktkqKGtG1EXJbPUMoowSGuYePECRzPLep6TZD10K5tlvAOXIq+nBA5vXpUmI0O2J
5fC8hn5sMv6px0+fr/lx9Vdvv5sfH9Tz897s3uzAHdn/jh8QfYGzRLeYBPsL6XatmKGc7NCVqtnu
TT5QKEimGQSs9jdHByoT7nlGDDda7Hlmz+DzYNv2vwY+DiNrEMuWNScM6CmAQCBrEAhkDQKBrEEg
kDUIxEqD9vwa+WMQL2peMvr9mrMujrxBrEjW1L8juyOqDJZXHNPnDLs48gaxwi006UQa+cia2sNp
lBtyl6o5yUYncF9JM4ATivD9b4j2uqamu3AMozmqRu+G9iQbhuGYk62bIWkQXa4GGOg5J6BzMRya
T4gh0zWN0+K6SbKiaHQ6MzMw2vTbQkNVg+iWNXXsYForGWZgfQ27NGJ4LbQVO+1AVYPoTNcoB9iI
ZljtcTXquSlMzSEqqtU2uGNQjJ5fg0D0BegpgFjRRsXKstAQCGQNAoGsQSCQNQgEAlmDQCBrEIgT
wBpO82+X4Jr/yHWQBtckWdx8hhh2XdNFH2V0Y3GdposPkRDDDHMzvoiP+pVdaLJjAFQe/nMVelTu
aL/Jezu1/paM+qRKky7UxNF+AmgzrnqI1URCIIaMNToONjXeNLIVVfNLxb+GqT7LZVqkW/3a+Fe5
qXfr5HPkQSxv1nDd2Ew6dxp81Bjdfs40+WwRBIEYNtZUvOU5I0ziOpis6NPGwMSJ68VsC4EYwLyG
6VzJMHUkMWBFcUxbDugEQbWDONHo7nlN5+N9K9dLA+vKqGAQw65rFNeZioMNU/2Zqbgf1/vXqN8U
55v6Sbsahamaa6rzjrp2xnB1CTINQeqzRSBOALr0r2lrf3WwzKVdUkMguu9JJ3he09Y8Y5ZhURGI
E6trEIgVrGtw9yYCgaxBIJA1CASyBoFY7jB2fo18u+NpWeOBGfLO6eYJcc0k0C7cVQNpk+JaPcmp
CahurMbHPogls0Z/M3FPn6bobljm6vbv6O4DYLQBmRqiVFNpuh1aS1/1WomMa+SI3lhoyjk04gdX
Pa6mckM+sqYSUPc8m/qTbCpH4tScdFPJgdMnURswHZBVJVj9a0MZ3KyDWIKuqdcINe4yjJ4TTLPz
bBp1SjUkU+epo+zA6Uxl6bvuIBAnjjVLG+MZWNI+Mc0ZU3V5aQ20JoZY3dwHJy6IwbFGPabGYK/T
Oc+G00+y+X0dncG00Cat3dyQL4jBs0Y1+Tuze5g6g6yVejKSLlc38+/QiEPuIIbKQusfuGbqon4F
mzFOYeWYEKbxGoHoGWuUJaZaZxj1RoPPDOicZ1N77A00eMVUHHhUNx5OOx9pNmdRJzTVV9lUFwZa
+46q79FhNIYnh09sEF3ipNnz3K3+QL1zkjZsP3HS7Kjp9rkLkgaxclmD3R+BrEEgkDUIBLIGgUDW
IBAIZA0CgaxBIJA1CASyBoFA1iAQCGQNAoGsQSCQNQgEsgaBQNYgEAhkDQKBrEEgkDUIhGEILnbI
WOP2qFdZADY42RgixCsXLK9eBtkTVH+hydpPmFy6JHxIPw2W55vHkfNXQ2hCaiOF+C7EYSfqywiC
2635nVwqCbOhtqWfDJKgWbcrtJxJk5gemxw4a2hORrDaMtWb2YxysccHwY+z620RAJ8Y2gFB+0e9
AHHuJbk7uIPpg2maJHchfH9swLRhLRyRi78yvt4e13xusa5/71KTdqTZ4JWkOF6x0M7qZ3ZV2mbl
q981ZHBb0n8i1ojt4rSNrX6KP11pu9jOw4TNQgYjnisaL6CVkzu2k7p4vV1M1CqXUYT1crryuyhx
8GwpP1vw7KC92hBKq4lQZY4713NpB5x2w3RxOZMGIHLRYDoc7ahcBv0TDy++8Q9PHwwrP1jvT1Zu
UnRJrvO7FhauE6Lr0q8dAdvoyI5X7RnBlDh0YOeBt8alAJ7pQPk3X3g4B6Z8+rZNm0sDrbmtxcxt
pOccY9e9+/Y7lc8XJl9J7x1fYtLP76JGnrgvD0763lf9Px1XP9nbwbQqYy9Vfq/CWb74QIAMNi7+
R0+ltxQrn+Kt/fmjbLA4d2zk8IGdrrzFeAEL2YA0fnlf3rF6WhTHL5dRaqM3Fyq/i0116EurZ+7N
w4j7hZtid1f0md282u/7mSSoKvOBF9bNXPFQJvO17Uxu6NiQcxgKdvVPxX/T21/aOQCZat/sZJsT
/GSQTBXBccy/5cvx1W7WWfyDX/38IjBTcrXbIB+xn7oIjlm3xZeWusCVDzgO5n4nF/FLA+zB1XN+
mY9QgmzO7hhgBXsXne+eHY3Yx7Jgjwh55fP/b+/qY9w4rvtbLnn85nF4pE4nWbZsx24NO7Frt7ID
Va3juGmS1kWToIkRKw4KB8gfRVsUDWAUjRHUseqek3Mq24EN2bUcFTDi+CtQYlh2ldjq1YITwfkS
jESnO0mnO92ddEcOj8cjd7kkt7Of3F3uksvjxx3P8wPuhjs783Zmd968Nx9vHilOePbaxfbJx6av
wjBYUF6EGiZPyy+DG9HijQjPciMg5LcXyIuNgBr6pJcklywS4RYC1/J3/0fCbQniK5FzEY3H9t97
ZXa+VkcAn6+gxWtN6V+vko/uKXKklBqN69/Rf67KZRbywyWl3zz93p0bjmvcnewkylUeSkMSLfV6
XCPKOi4uh4MzO+AhTzJ0BJjQV+Y+Qe4wiv674IMZIMxSgS0gVv0iee0vFnPDH8nnlU9fBq/aBqQc
Xuilojyej7EwB9dDQeLZD2mhXC+xbeVPDOV3TJFu5lIwIrU1NZwYkl/GET3ejI8QFpHesQ/e1UKQ
0v+d9ObLQe+VW8XVr7hmmuTZtxlQGkUmFnh4xxmlrh4I6m9cjVeSBB+NT8k/0ZC/9o3fDUS0r3Lp
U1KZh8HzKW+AxDHw+T5Vz2KEaYaIqjkES6cTveYamTVyi/7c+eRNmUXmtuwuWM3uHb4ZYFtVTvBh
kmHX9oVQsELSDkQ8bGAeMBdayMaOxeQ2U9UpMreSRjLUQw1NuOOJjEgaVQWekmoiaqFcr9faJh/g
mG+R4Lc77yventLDhH8hFPoj+Gc93twJieo7FoGvhfADOCBdbc9yofkPxz4RS7tk3N+7Ys+jEiNK
uLt0yQNKXT2wTXnjoh4vg79Za1PzkZq+PxBmbkwrY9ff7ry6eHuSfLPSO6Fb8gC/ab9zWacxzTT5
l1b/pgZ7Oa6RrlbHWPjh8hA/6vvlGEtGJpAp/sKzyOaJeiGPccrlBAeFfzlRHMgnCwW+HJ0/Mwks
97h3+QWGkRgrmA2qjCLlBo+nd+PLxIXThdjSj5ai+A+Og3dl/AU1JCr8QO6r7Y5rRivpJ57dz8AY
//PoCX9ZD4+/Wi3ccDJV0K5NCm+ODEJCOFYiBXgL1JAIh499n/z05cYPssXH5perzH8vuyrCkyf8
7OGCh2el4ryXfvjic3y4Vkfysr2CFq+U+NcPZ58lutdgfkuuRoV8tS/8OCAXVC5zoBzIolX+2sn0
6Gf6dlzD1Xf+vZQ1K9K/siQzVoAhY4Gr/u0fl7aSkJmXE2SBSBTfYzwuJyek61PwU0k/LmcDA9lF
qaddhIvzKjGSK7PUw9PXPTvSA38FiyvvwxNSJ3y9Fso3P9sBrsQQUMd2Yi3ctcrhN5KnjPE6qnAS
4CIpA9wzNKGFJH6vrNb9JSnZ0cr5gH/51+4KcPGyAZ8XNF0rUSZtxVRHWdYo8XqJyedCK5WcmdBz
8CWdsUmZfVIzO56Owl/Di/0pa5hDsoIm/yV3dp1p7GTN+PPVYz+8MLIP/Be3HzuUnXq8KJZYj0cW
IWMxwlJFWL5yLvUgJJerT+dQCVLLb31vAOLs+VFCIZl7ZjA3xBZYxlOFp3Gq2LtOqSQIU1nx22MJ
IRmevuwhLYTM/WMrx8ZG26Ne3Db7LS5ahlT47WdycUEPxw8s75wfeES/NihU938n98LsKPvZU6Xj
/xB4SAtFNib4hWRouvhNmL9l8BsDTH7QnWLkEwQhkh3mY0KUT+SW4adxQa+jJmvU+K+9tpU/+NLy
5blYWaikh/2BEEeeK4ug5Nujj+TeZ2ILW3m1zIV4KRnORwDC6Z8UNxxHuJI1R1K54lBRWktMxrK9
H9esSL3nrTecGTkL8GZ06s6zW6ZXA+mY1G8q00LzSYjnk+euOEeESd5/42UYMrnwHgjvXYnIw7CZ
uDCVz92zIo9rCsOTPVZwpcHyBXZiYiRbC69m5uCGu9odb04kvSPk7Xx94jZ++0wt/Hg+md+Ba9c1
XMXMwmkifw/7br9hYFYPB4nuPXdf+vTIecjsDC1BuByLtNCrAhHlaQby+eSj22ZqdZTvkW+kxh8g
b+Kr+buKD+Rg2xJMT5/j5OfKrfCa1E3kqy2TFF+fuEYu8znvRPpPBvt4XEPqfUge00Bqthd+Vs2y
phKUemTfjJffNwZw0OO9lKh6QTi5b1RUuYZ7YLyyuPeV9IMkId776u8EFu5/gNwrvFflFf2fST9f
yn5+FMQZOHj4nQ/19uXxwTFJofcOiGwt5IIEM21SXhrbMrOPEHt+bDgvjNbCRRL/TcO1sZMkIM2Q
rbx8UBzVQz7Ik9FH8t0nR+Fz95CxfKGivjmXPS8rUyDfYGbfI7U6ylyzZ7moxstJxkrnP8dCQSpG
sAz84Bvy6GdhLHWKFJQhKZ4f2ymXeazi3fJ/34DUY9n+Xa85EpCKPlz4Tk80wpYPFW/h8P7EZAIo
eoZQhS00+BilfLMvW2BCmQ1XK9eeOPbfC1887IONyTUUFBuSayAizvSol6ZcQ7FZuKZ3oJYCFBSU
aygoKNdQUFCuoaCgXENB8UGDYZ+Yug5jN2WxUeYxsFI+DJ13XotVitaQgqIR1yALd7TEKj3hK/kh
5B/q/AOxunhrDSkoXGpoGGOps8XaT+sNpS9WbkmhfeK+AnIIKSgayhpTl44Rwkj7aXvDcNuQuLtN
W34W/WgUG5BrbLrg9pJ0dmCzoUZaFJRrGjRTwxVSBU29KOgyC2Fk+kdBsSG5xsIdqLGQ6Zn+RJmG
YsPNBmx0UKahWFeY9zxjba1Cn9zF2ihc19BqWpIuXbRJga4PcgzrNR1+lEbSGlLQLrIZ11BQUK7Z
pBoaBQXlGgoKyjUUFJRrKCgoDPCuy1PxZpqfwnSyjcqaXgBtpmaGNifP4A1CY6PUxUjEKGuUOb62
ZvocMteWdho+QF8OUlqjKc7W4kVZUUJONUR6sgYWOcb8TkY2zkY3Dd6W/kysVopuBfogaGhr+ML2
O59x3U4ce9LaHWRgbcPWM+y+kEYKGkn7lMZt1Npv5xDbPdKRsLb+i3UalGk2sYZWZ2CjWtEo9jNY
jTPcMVyp+QAwrmtVaho3jacuCbIro/6wVpnexFHY/Nsp1IqAsElcN6sMaqsfougXWWNjYGOyptFb
fi1Gt69BtZaBnPt1x93R+t6dZm1NLQVybIhGCdJIK1vjYKYpNYsxkLQhvL+YBlMarrgGu2slTe84
2ajZ8JNlAAIttXCTzoYbltM00dXZ1utUGcvr7Dv1rAOlxZuIhtNsQG00gN1wEu4ENyP7lmXspF3W
ufFgA3VS0Lgqgp0dED3CYzPPBqDWhQyyCBuX7G2VEHb53NHCbjvI7nX6TcQdNeDe3FzTWTWxUatH
7UhU7EypIQWD0amxJWu/ncL2dBrKL5uca9QJI6m1WOeOkDquNc8qGa+Q1tBq7QS5PMDMmgwj06qH
rOBgY2HwGpkWmcqmq1IaNzmF2LByg5o/FvTVJ6y9lT7S0FDjpaxmXxIZVP72Kt1mdyM9HrVYDNt1
OkP2NdrXNK1J13rWNRDudFl6ch7PBoD9Upabmptztrlu3t6r1vK3oh1b89TlXcOOGmm5pp+YBjp9
IOAHh2nqlrLc9dfGnO1K1w4tEZiK1GKe+rze7tSja40Krceb72H9KPoB1FKAgoJyDQUF5RoKCso1
FH0CZNhmi3ArMyCtpe55ZVrNU5+Xse6iarCTq+X3UD/bJ6+4QGObFKeVT5sFA1xnhNNVY5oPGowm
QdhgfYFaydnmyXLtHkyn52/hc9blsea1PUXQLmotfUcd19iudLg1V9Hm0E0+Dup2exn3XzcskAtj
GmpGRuFeQ6vZ0dSMZaDepKaRPxurJxvdYsfk6UZ/QnNzFRvHMvbS06nvgLUb01BQmODsv8ZsLlNn
bFNLWO/Ppr63r6VEFksdda9JJ1QJJ2lJV1cous81zYdJzW62o4dazFOQuzxmHu2eMQ0FhZMtp6ab
uGtwNv5ssJOS5HTfpo2jVrjYtFupJ8Y0FHRcY26FSD6tCLWm06u5lLZvPe4ImWMQan4eEsa4fUef
iI5Leo/dcfIvEiB9cjwclCJiQSVeCpC/USfu2CpYA82AgSbLerz7LWnLChXf0Z5yzfrBJDFQE95y
nk83p8LWDHaZ3RGjcIMZ7YcI/pJAwqLSwmfmEg1yfXwQ4PiU013GQFMw0GSiS9F7k+a0v5iCAfIJ
C7Fecg1S+nhla7Oxr0aW3c7atWo8UpMMSJkcqyNpuUTqf6O/TSfxgtWZO6w5nVbIIGMItlNeBnGj
JrTNbA1xbaqQojVckP6tiKRJi5OQAkhWJ5X4HddlgPkygDDABjIk3r87FEAg+rzBDIgvrXozzwSD
cel2JqWkqEHUab4k0xxXaYpMYgrKIPhZScIc9XvCAHuC+8s5Xyb6yRBhxIwvk/LvDgqdrOCm81/T
DWMaihYHyz6/CNwdrwMbw5EvHoBItaDEr8R9+TjHgf/vH476l8HvOfbJ5XAuvgg7zgaFcHDJd/lK
hechVuL8/rSUwkyTKSo0xQBfo3nk5p35xMSwb3nLmWsmbspP8iPgC7+5O/S7EW+0UuIgVi4Eiif2
BLObV0NrH10wpqFoEbdWS+VS9S1J1sDpUQFufEON33G0ME7i0sJzQKIzC7ldmfsYyPp8eCv4gPHB
HJxdEKAYypRf2+YVrDR5UaG5QNLcmFbjP51ajS69f2mK0HggMcdHRwD+mNnFvDwCzIvpeQE4f+aW
1F9wfCcryAY32ycL0la73mCqK0I5VC0D4+fGBmNZ33+q8cJ3g9/zlivXHfT5jjLlAywZrMTn+PjH
Zss+HlgvD56BB+OxaOTU1Rde4SpE8bLQDOo0w1xBjeePPiXAq+y3AQLC5LH/usLDQbXEeT76Y/D8
6Y/i0Z88O3v1pMCzd0xSWUPRH+Oal0gvVkimtXgGZsvcl+HuoWmBL8KlpZ9D5n+ZYu4ERyQOGaEQ
ycFAsMitJOYgXyLalTNNXqc5sMdHmnGaCKbKMdhzaTonwBwDzP0k5T9BgP/zYOJwerUkvA6Uayg2
tKyRhu6ROwgj/A3AUnVWE//MK5CIzh+C4kevyYAAvuE9ie3V6nZmYvwIGXXcWZZn3xbLxSAUU3EB
BFc05WmCI6mhTKrkF1KJ8tIvgfkBeMoyG/7PAvc6XL9lkLAnnQ1oOHynvnHWG7vfJ0wQKXPgjZAf
gWpJiz+1BOAHHpLL1dve42D8z8RQPnxm5A9PDBTzQRRZELxRrKRPZauM1yhs2Kg9TTYmD2THb2cW
40zmrp/dejIH5RROXHei5Hv9TghUCO/NX15h//YAHdc0GtcEuSCtzLpiRmruJdLbV6Uf5YoeL41F
KuSyUC29+iTAwXJlxfPm71defqpU8gN37jNPSxnk9CQF3mekKTrQFBXWOijy/CMwOsOffJAoUBwU
X36crR4iCavk5lj1Z0/8qkuypk37mrUduaR5oFn7zpd63zj2p6lDvR+ctfvGMW5z665vHNzI2shk
VwTQb35yQsy/f43l+lEF7Zh9zZoPKmvveLH6g6EbeJWyOdzK/sAraHKAltVKpyvmPA1ejIFyvXFR
3xyMmxJENtOHTNMp+xpszobNdjaa1xqj2Y2WuM7oxpzR5BzHcLFm3zh2B2PVxTX1jdNU+lnJrtGc
x5lpGi5M9cnS7GJ2uS+Zpn37GttsGGztbAyXtU3SVqMbG3c5JpmEka0e6cI3juv21dQ3TkPh3NHx
e1Nq1hL0n5+cTcI1TYHcxKLmKXBTOqj1Mjm6k6l1A9hFm2zoG8fSXfTcN45eCVx3LjZQvwXrxDVu
7WtQp/tV+9+tFsuB5XSpaTxNtT994+iVQPYDOmpVtA5cg9y2qc72a82EDGrxoVZH0Hak1+Ibp6Fj
kR75xkH1FajpzdRPzkbU0Ow/KUYNBIWd8+RO7LN07RunkaNPu2aGXVFqKH+76xvH6Wgfyi/rwzWa
7K8zLUbY6sbV4M/G4t7GmMGSQr+D7R5b91vLZypWy75xtPUMfVnD6BsHmRc5mvjGweYBhrO46Zpv
HINrHPPBYxorUg2tq+jOjhrH5YuNDeobh6KHGppDT9xnWJtvnM7WlTJNP+D/AdlqKH9Iw7AhAAAA
AElFTkSuQmCC
</FILE>
</FIGURE>
</FIGURES>
<FEEDBACK/>
<APPENDICES/>
<EXTENSIONS/>
</COCHRANE_REVIEW>
